# Supplementary material for: 6-(4-Chloro­phen­yl)-7-phenyl-2,3-dihydro-1H-pyrrolizine-5-carbaldehyde
Source: Acta Crystallogr Sect E Struct Rep Online. 2011 Aug 11;67(Pt 9):o2292. doi: 10.1107/S1600536811031369 (PMC3200804; doi:10.1107/S1600536811031369)
Supplement: Supplementary file 1 [file e-67-o2292-sup1.cif]

##############################################################################
#                                                                            #
# This CIF contains the data in a paper accepted for publication in          #
# Acta Crystallographica Section E. It conforms to the requirements of       #
# Notes for Authors for Acta Crystallographica Section E, and has been       #
# peer reviewed under the auspices of the IUCr Commission on Journals.       #
#                                                                            #
# Full details of the Crystallographic Information File format               #
# are given in the paper "The Crystallographic Information File (CIF):       #
# a New Standard Archive File for Crystallography" by S. R. Hall, F. H.      #
# Allen and I. D. Brown [Acta Cryst. (1991), A47, 655-685].                  #
#                                                                            #
# The current version of the core CIF dictionary is obtainable from          #
# ftp://ftp.iucr.org/pub/cif_core.dic.                                       #
#                                                                            #
# Software is freely available for graphical display of the structure(s)     #
# in this CIF. For information consult the CIF software page                 #
# http://www.iucr.org/resources/cif/software.                                #
#                                                                            #
# This file may be used for bona fide research purposes within the           #
# scientific community so long as proper attribution is given to the journal # 
# article from which it was obtained.                                        #
#                                                                            #
##############################################################################
data_I
_audit_creation_method     SHELXL-97
_chemical_name_systematic
;
6-(4-Chlorophenyl)-7-phenyl-2,3-dihydro-1<i>H</i>-pyrrolizine-5-carbaldehyde
;
_chemical_name_common     ?
_chemical_formula_moiety     'C20 H16 Cl N O'
_chemical_formula_sum     'C20 H16 Cl N O'
_chemical_formula_iupac     'C20 H16 Cl N O'
_chemical_formula_weight     321.79
_chemical_melting_point     ?
_symmetry_cell_setting     monoclinic
_symmetry_space_group_name_H-M     'C 2/c'
_symmetry_space_group_name_Hall     '-C 2yc'
loop_
    _symmetry_equiv_pos_as_xyz
    'x, y, z'
    '-x, y, -z+1/2'
    'x+1/2, y+1/2, z'
    '-x+1/2, y+1/2, -z+1/2'
    '-x, -y, -z'
    'x, -y, z-1/2'
    '-x+1/2, -y+1/2, -z'
    'x+1/2, -y+1/2, z-1/2'
_cell_length_a     21.1526(13)
_cell_length_b     11.5723(9)
_cell_length_c     17.1484(12)
_cell_angle_alpha     90.00
_cell_angle_beta     130.843(4)
_cell_angle_gamma     90.00
_cell_volume     3175.5(4)
_cell_formula_units_Z     8
_cell_measurement_reflns_used     6848
_cell_measurement_theta_min     2.5
_cell_measurement_theta_max     29.7
_cell_measurement_temperature     193(2)
_exptl_crystal_description     plate
_exptl_crystal_colour     colourless
_exptl_crystal_size_max     0.34
_exptl_crystal_size_mid     0.31
_exptl_crystal_size_min     0.05
_exptl_crystal_density_diffrn     1.346
_exptl_crystal_density_meas     ?
_exptl_crystal_density_method     'not measured'
_exptl_crystal_F_000     1344
_exptl_absorpt_coefficient_mu     0.244
_exptl_absorpt_correction_type     none
_exptl_special_details     ?
_diffrn_ambient_temperature     193(2)
_diffrn_radiation_type     MoK\a
_diffrn_radiation_wavelength     0.71073
_diffrn_radiation_monochromator     graphite
_diffrn_measurement_device_type     'Stoe IPDS 2T'
_diffrn_measurement_device     '2-circle goniometer'
_diffrn_measurement_method     'rotation method'
_diffrn_detector_area_resol_mean     6.67
_diffrn_reflns_number     9492
_diffrn_reflns_av_R_equivalents     0.0355
_diffrn_reflns_av_sigmaI/netI     0.0309
_diffrn_reflns_theta_min     2.55
_diffrn_reflns_theta_max     28.00
_diffrn_reflns_theta_full     28.00
_diffrn_measured_fraction_theta_max     0.993
_diffrn_measured_fraction_theta_full     0.993
_diffrn_reflns_limit_h_min     -27
_diffrn_reflns_limit_h_max     27
_diffrn_reflns_limit_k_min     -15
_diffrn_reflns_limit_k_max     13
_diffrn_reflns_limit_l_min     -22
_diffrn_reflns_limit_l_max     16
_diffrn_standards_number     ?
_diffrn_standards_interval_count     ?
_diffrn_standards_interval_time     ?
_diffrn_standards_decay_%     ?
_refine_special_details
;
Refinement of <i>F</i>^2^ against ALL reflections. The weighted <i>R</i>-factor
<i>wR</i> and goodness of fit <i>S</i> are based on <i>F</i>^2^, conventional
<i>R</i>-factors <i>R</i> are based on <i>F</i>, with <i>F</i> set to zero for
negative <i>F</i>^2^. The threshold expression of <i>F</i>^2^ >
\s(<i>F</i>^2^) is used only for calculating <i>R</i>-factors(gt) <i>etc</i>.
and is not relevant to the choice of reflections for refinement.
<i>R</i>-factors based on <i>F</i>^2^ are statistically about twice as large
as those based on <i>F</i>, and <i>R</i>- factors based on ALL data will be
even larger.
;
_reflns_number_total     3804
_reflns_number_gt     2633
_reflns_threshold_expression     I>2\s(I)
_refine_ls_structure_factor_coef     Fsqd
_refine_ls_matrix_type     full
_refine_ls_R_factor_all     0.0645
_refine_ls_R_factor_gt     0.0399
_refine_ls_wR_factor_ref     0.1171
_refine_ls_wR_factor_obs     0.1015
_refine_ls_goodness_of_fit_ref     1.024
_refine_ls_restrained_S_all     1.024
_refine_ls_number_reflns     3804
_refine_ls_number_parameters     208
_refine_ls_number_restraints     0
_refine_ls_hydrogen_treatment     constr
_refine_ls_weighting_scheme     calc
_refine_ls_weighting_details
         'calc w=1/[\s^2^(Fo^2^)+(0.0654P)^2^+0.4776P] where P=(Fo^2^+2Fc^2^)/3'
_atom_sites_solution_hydrogens     geom
_atom_sites_solution_primary     direct
_atom_sites_solution_secondary     difmap
_refine_ls_shift/su_max     0.001
_refine_ls_shift/su_mean     0.000
_refine_diff_density_max     0.180
_refine_diff_density_min     -0.377
_refine_ls_extinction_method     none
_refine_ls_extinction_coef     ?
loop_
    _atom_type_symbol
    _atom_type_description
    _atom_type_scat_dispersion_real
    _atom_type_scat_dispersion_imag
    _atom_type_scat_source
    'C' 'C' 0.0033 0.0016
                         'International Tables Vol C Tables 4.2.6.8 and 6.1.1.4'
    'H' 'H' 0.0000 0.0000
                         'International Tables Vol C Tables 4.2.6.8 and 6.1.1.4'
    'N' 'N' 0.0061 0.0033
                         'International Tables Vol C Tables 4.2.6.8 and 6.1.1.4'
    'O' 'O' 0.0106 0.0060
                         'International Tables Vol C Tables 4.2.6.8 and 6.1.1.4'
    'Cl' 'Cl' 0.1484 0.1585
                         'International Tables Vol C Tables 4.2.6.8 and 6.1.1.4'
_computing_data_collection     'X-AREA (Stoe & Cie, 2010)'
_computing_cell_refinement     'X-AREA (Stoe & Cie, 2010)'
_computing_data_reduction     'X-RED  (Stoe & Cie, 2010)'
_computing_structure_solution     'SIR97 (Altomare <i>et al.</i>, 1999)'
_computing_structure_refinement     'SHELXL97 (Sheldrick, 2008)'
_computing_molecular_graphics     'PLATON (Spek, 2009)'
_computing_publication_material     'PLATON (Spek, 2009)'
loop_
    _atom_site_type_symbol
    _atom_site_label
    _atom_site_fract_x
    _atom_site_fract_y
    _atom_site_fract_z
    _atom_site_U_iso_or_equiv
    _atom_site_adp_type
    _atom_site_calc_flag
    _atom_site_refinement_flags
    _atom_site_occupancy
    _atom_site_symmetry_multiplicity
    _atom_site_disorder_assembly
    _atom_site_disorder_group
    C C1 0.62354(11) 0.11928(15) 0.31943(15) 0.0441(4) Uani d . 1 1 . .
    H H1A 0.5719 0.0923 0.3037 0.053 Uiso calc R 1 1 . .
    H H1B 0.6721 0.0780 0.3810 0.053 Uiso calc R 1 1 . .
    C C2 0.61862(13) 0.10249(16) 0.22614(16) 0.0510(4) Uani d . 1 1 . .
    H H2A 0.6461 0.0294 0.2326 0.061 Uiso calc R 1 1 . .
    H H2B 0.5597 0.1007 0.1610 0.061 Uiso calc R 1 1 . .
    C C3 0.66451(11) 0.20673(16) 0.22833(15) 0.0451(4) Uani d . 1 1 . .
    H H3A 0.7241 0.1889 0.2663 0.054 Uiso calc R 1 1 . .
    H H3B 0.6379 0.2328 0.1578 0.054 Uiso calc R 1 1 . .
    N N4 0.65521(8) 0.29317(12) 0.28297(10) 0.0375(3) Uani d . 1 1 . .
    C C5 0.66339(10) 0.41119(14) 0.29645(12) 0.0369(3) Uani d . 1 1 . .
    C C6 0.64365(9) 0.43919(13) 0.35826(12) 0.0351(3) Uani d . 1 1 . .
    C C7 0.62553(9) 0.33471(14) 0.38334(12) 0.0349(3) Uani d . 1 1 . .
    C C7A 0.63337(9) 0.24695(14) 0.33439(12) 0.0367(3) Uani d . 1 1 . .
    C C8 0.69420(10) 0.48273(16) 0.25951(13) 0.0423(4) Uani d . 1 1 . .
    H H8 0.7003 0.5629 0.2748 0.051 Uiso calc R 1 1 . .
    O O9 0.71332(9) 0.44865(13) 0.20975(11) 0.0543(3) Uani d . 1 1 . .
    C C10 0.64265(9) 0.55686(14) 0.39052(12) 0.0349(3) Uani d . 1 1 . .
    C C11 0.60820(10) 0.64988(15) 0.32190(13) 0.0411(4) Uani d . 1 1 . .
    H H11 0.5853 0.6372 0.2530 0.049 Uiso calc R 1 1 . .
    C C12 0.60672(11) 0.75998(15) 0.35203(14) 0.0435(4) Uani d . 1 1 . .
    H H12 0.5839 0.8225 0.3047 0.052 Uiso calc R 1 1 . .
    C C13 0.63874(10) 0.77793(14) 0.45162(14) 0.0401(4) Uani d . 1 1 . .
    C C14 0.67412(10) 0.68840(14) 0.52186(13) 0.0387(3) Uani d . 1 1 . .
    H H14 0.6972 0.7020 0.5907 0.046 Uiso calc R 1 1 . .
    C C15 0.67564(9) 0.57881(14) 0.49104(12) 0.0361(3) Uani d . 1 1 . .
    H H15 0.6996 0.5171 0.5393 0.043 Uiso calc R 1 1 . .
    Cl Cl16 0.63185(3) 0.91463(4) 0.48838(4) 0.05391(15) Uani d . 1 1 . .
    C C17 0.59919(9) 0.31301(13) 0.44330(12) 0.0343(3) Uani d . 1 1 . .
    C C18 0.53753(10) 0.37916(15) 0.42983(14) 0.0408(4) Uani d . 1 1 . .
    H H18 0.5134 0.4426 0.3834 0.049 Uiso calc R 1 1 . .
    C C19 0.51117(11) 0.35325(16) 0.48348(15) 0.0460(4) Uani d . 1 1 . .
    H H19 0.4690 0.3988 0.4734 0.055 Uiso calc R 1 1 . .
    C C20 0.54598(11) 0.26142(17) 0.55167(14) 0.0483(4) Uani d . 1 1 . .
    H H20 0.5276 0.2435 0.5882 0.058 Uiso calc R 1 1 . .
    C C21 0.60775(12) 0.19570(17) 0.56642(14) 0.0486(4) Uani d . 1 1 . .
    H H21 0.6321 0.1328 0.6135 0.058 Uiso calc R 1 1 . .
    C C22 0.63404(11) 0.22143(15) 0.51282(13) 0.0416(4) Uani d . 1 1 . .
    H H22 0.6765 0.1759 0.5236 0.050 Uiso calc R 1 1 . .
loop_
    _atom_site_aniso_label
    _atom_site_aniso_U_11
    _atom_site_aniso_U_22
    _atom_site_aniso_U_33
    _atom_site_aniso_U_12
    _atom_site_aniso_U_13
    _atom_site_aniso_U_23
    C1 0.0489(9) 0.0362(9) 0.0538(10) 0.0032(7) 0.0364(8) -0.0003(7)
    C2 0.0619(11) 0.0429(10) 0.0578(11) -0.0025(8) 0.0434(10) -0.0094(8)
    C3 0.0520(9) 0.0457(9) 0.0490(9) -0.0016(7) 0.0379(8) -0.0100(8)
    N4 0.0421(7) 0.0388(7) 0.0386(7) 0.0002(5) 0.0294(6) -0.0017(6)
    C5 0.0390(7) 0.0386(8) 0.0354(8) -0.0016(6) 0.0254(7) -0.0023(6)
    C6 0.0361(7) 0.0365(8) 0.0337(7) 0.0008(6) 0.0232(6) -0.0010(6)
    C7 0.0355(7) 0.0354(8) 0.0354(7) 0.0023(6) 0.0239(6) 0.0016(6)
    C7A 0.0386(7) 0.0361(8) 0.0396(8) 0.0031(6) 0.0274(7) 0.0012(7)
    C8 0.0471(8) 0.0455(9) 0.0397(8) -0.0059(7) 0.0308(8) -0.0039(7)
    O9 0.0679(8) 0.0623(9) 0.0545(8) -0.0101(7) 0.0496(7) -0.0086(6)
    C10 0.0359(7) 0.0352(8) 0.0369(8) -0.0004(6) 0.0253(7) 0.0003(6)
    C11 0.0477(8) 0.0389(9) 0.0371(8) -0.0003(7) 0.0279(7) 0.0021(7)
    C12 0.0500(9) 0.0348(8) 0.0458(9) 0.0020(7) 0.0313(8) 0.0062(7)
    C13 0.0452(8) 0.0330(8) 0.0518(9) -0.0034(6) 0.0360(8) -0.0027(7)
    C14 0.0449(8) 0.0397(8) 0.0414(8) -0.0012(7) 0.0325(7) -0.0022(7)
    C15 0.0403(8) 0.0372(8) 0.0372(8) 0.0031(6) 0.0281(7) 0.0032(6)
    Cl16 0.0722(3) 0.0334(2) 0.0704(3) -0.00204(19) 0.0529(3) -0.0052(2)
    C17 0.0361(7) 0.0326(8) 0.0366(8) -0.0022(6) 0.0248(7) -0.0015(6)
    C18 0.0424(8) 0.0369(8) 0.0482(9) 0.0026(6) 0.0319(8) 0.0024(7)
    C19 0.0486(9) 0.0449(9) 0.0595(10) -0.0057(7) 0.0420(9) -0.0083(8)
    C20 0.0591(10) 0.0515(10) 0.0512(10) -0.0127(8) 0.0434(9) -0.0072(8)
    C21 0.0592(10) 0.0454(10) 0.0467(9) -0.0022(8) 0.0370(9) 0.0062(8)
    C22 0.0452(8) 0.0403(9) 0.0427(8) 0.0030(7) 0.0302(7) 0.0035(7)
_geom_special_details
;
All e.s.d.'s (except the e.s.d. in the dihedral angle between two l.s. planes)
are estimated using the full covariance matrix. The cell e.s.d.'s are taken
into account individually in the estimation of e.s.d.'s in distances, angles
and torsion angles; correlations between e.s.d.'s in cell parameters are only
used when they are defined by crystal symmetry. An approximate (isotropic)
treatment of cell e.s.d.'s is used for estimating e.s.d.'s involving l.s.
planes.
;
loop_
    _geom_bond_atom_site_label_1
    _geom_bond_atom_site_label_2
    _geom_bond_site_symmetry_2
    _geom_bond_distance
    _geom_bond_publ_flag
    C1 C7A . 1.491(2) ?
    C1 C2 . 1.546(3) ?
    C1 H1A . 0.9900 ?
    C1 H1B . 0.9900 ?
    C2 C3 . 1.533(3) ?
    C2 H2A . 0.9900 ?
    C2 H2B . 0.9900 ?
    C3 N4 . 1.469(2) ?
    C3 H3A . 0.9900 ?
    C3 H3B . 0.9900 ?
    N4 C7A . 1.345(2) ?
    N4 C5 . 1.377(2) ?
    C5 C6 . 1.408(2) ?
    C5 C8 . 1.432(2) ?
    C6 C7 . 1.417(2) ?
    C6 C10 . 1.475(2) ?
    C7 C7A . 1.395(2) ?
    C7 C17 . 1.476(2) ?
    C8 O9 . 1.224(2) ?
    C8 H8 . 0.9500 ?
    C10 C15 . 1.396(2) ?
    C10 C11 . 1.397(2) ?
    C11 C12 . 1.383(2) ?
    C11 H11 . 0.9500 ?
    C12 C13 . 1.380(3) ?
    C12 H12 . 0.9500 ?
    C13 C14 . 1.380(2) ?
    C13 Cl16 . 1.7440(17) ?
    C14 C15 . 1.382(2) ?
    C14 H14 . 0.9500 ?
    C15 H15 . 0.9500 ?
    C17 C22 . 1.392(2) ?
    C17 C18 . 1.395(2) ?
    C18 C19 . 1.385(2) ?
    C18 H18 . 0.9500 ?
    C19 C20 . 1.383(3) ?
    C19 H19 . 0.9500 ?
    C20 C21 . 1.385(3) ?
    C20 H20 . 0.9500 ?
    C21 C22 . 1.383(3) ?
    C21 H21 . 0.9500 ?
    C22 H22 . 0.9500 ?
loop_
    _geom_angle_atom_site_label_1
    _geom_angle_atom_site_label_2
    _geom_angle_atom_site_label_3
    _geom_angle_site_symmetry_1
    _geom_angle_site_symmetry_3
    _geom_angle
    _geom_angle_publ_flag
    C7A C1 C2 . . 102.13(15) ?
    C7A C1 H1A . . 111.3 ?
    C2 C1 H1A . . 111.3 ?
    C7A C1 H1B . . 111.3 ?
    C2 C1 H1B . . 111.3 ?
    H1A C1 H1B . . 109.2 ?
    C3 C2 C1 . . 105.23(14) ?
    C3 C2 H2A . . 110.7 ?
    C1 C2 H2A . . 110.7 ?
    C3 C2 H2B . . 110.7 ?
    C1 C2 H2B . . 110.7 ?
    H2A C2 H2B . . 108.8 ?
    N4 C3 C2 . . 101.81(13) ?
    N4 C3 H3A . . 111.4 ?
    C2 C3 H3A . . 111.4 ?
    N4 C3 H3B . . 111.4 ?
    C2 C3 H3B . . 111.4 ?
    H3A C3 H3B . . 109.3 ?
    C7A N4 C5 . . 110.10(14) ?
    C7A N4 C3 . . 113.20(14) ?
    C5 N4 C3 . . 136.70(15) ?
    N4 C5 C6 . . 106.74(14) ?
    N4 C5 C8 . . 122.86(15) ?
    C6 C5 C8 . . 130.15(16) ?
    C5 C6 C7 . . 107.71(14) ?
    C5 C6 C10 . . 125.36(15) ?
    C7 C6 C10 . . 126.92(14) ?
    C7A C7 C6 . . 106.05(14) ?
    C7A C7 C17 . . 122.87(14) ?
    C6 C7 C17 . . 131.02(14) ?
    N4 C7A C7 . . 109.39(14) ?
    N4 C7A C1 . . 110.50(14) ?
    C7 C7A C1 . . 140.10(16) ?
    O9 C8 C5 . . 125.12(17) ?
    O9 C8 H8 . . 117.4 ?
    C5 C8 H8 . . 117.4 ?
    C15 C10 C11 . . 117.63(15) ?
    C15 C10 C6 . . 120.84(14) ?
    C11 C10 C6 . . 121.52(15) ?
    C12 C11 C10 . . 121.46(16) ?
    C12 C11 H11 . . 119.3 ?
    C10 C11 H11 . . 119.3 ?
    C13 C12 C11 . . 119.22(16) ?
    C13 C12 H12 . . 120.4 ?
    C11 C12 H12 . . 120.4 ?
    C12 C13 C14 . . 120.94(16) ?
    C12 C13 Cl16 . . 119.62(14) ?
    C14 C13 Cl16 . . 119.42(13) ?
    C13 C14 C15 . . 119.33(15) ?
    C13 C14 H14 . . 120.3 ?
    C15 C14 H14 . . 120.3 ?
    C14 C15 C10 . . 121.41(15) ?
    C14 C15 H15 . . 119.3 ?
    C10 C15 H15 . . 119.3 ?
    C22 C17 C18 . . 118.26(15) ?
    C22 C17 C7 . . 119.75(14) ?
    C18 C17 C7 . . 121.94(15) ?
    C19 C18 C17 . . 120.67(16) ?
    C19 C18 H18 . . 119.7 ?
    C17 C18 H18 . . 119.7 ?
    C20 C19 C18 . . 120.32(16) ?
    C20 C19 H19 . . 119.8 ?
    C18 C19 H19 . . 119.8 ?
    C19 C20 C21 . . 119.58(16) ?
    C19 C20 H20 . . 120.2 ?
    C21 C20 H20 . . 120.2 ?
    C22 C21 C20 . . 120.13(17) ?
    C22 C21 H21 . . 119.9 ?
    C20 C21 H21 . . 119.9 ?
    C21 C22 C17 . . 121.02(16) ?
    C21 C22 H22 . . 119.5 ?
    C17 C22 H22 . . 119.5 ?
loop_
    _geom_torsion_atom_site_label_1
    _geom_torsion_atom_site_label_2
    _geom_torsion_atom_site_label_3
    _geom_torsion_atom_site_label_4
    _geom_torsion_site_symmetry_1
    _geom_torsion_site_symmetry_2
    _geom_torsion_site_symmetry_3
    _geom_torsion_site_symmetry_4
    _geom_torsion
    _geom_torsion_publ_flag
    C7A C1 C2 C3 . . . . 25.15(18) ?
    C1 C2 C3 N4 . . . . -25.45(18) ?
    C2 C3 N4 C7A . . . . 16.96(19) ?
    C2 C3 N4 C5 . . . . -163.46(18) ?
    C7A N4 C5 C6 . . . . -1.26(18) ?
    C3 N4 C5 C6 . . . . 179.14(17) ?
    C7A N4 C5 C8 . . . . 173.57(15) ?
    C3 N4 C5 C8 . . . . -6.0(3) ?
    N4 C5 C6 C7 . . . . 1.41(17) ?
    C8 C5 C6 C7 . . . . -172.90(16) ?
    N4 C5 C6 C10 . . . . -178.77(14) ?
    C8 C5 C6 C10 . . . . 6.9(3) ?
    C5 C6 C7 C7A . . . . -1.06(17) ?
    C10 C6 C7 C7A . . . . 179.13(14) ?
    C5 C6 C7 C17 . . . . -178.20(15) ?
    C10 C6 C7 C17 . . . . 2.0(3) ?
    C5 N4 C7A C7 . . . . 0.60(18) ?
    C3 N4 C7A C7 . . . . -179.70(13) ?
    C5 N4 C7A C1 . . . . 179.45(13) ?
    C3 N4 C7A C1 . . . . -0.85(19) ?
    C6 C7 C7A N4 . . . . 0.30(17) ?
    C17 C7 C7A N4 . . . . 177.73(14) ?
    C6 C7 C7A C1 . . . . -178.0(2) ?
    C17 C7 C7A C1 . . . . -0.6(3) ?
    C2 C1 C7A N4 . . . . -15.54(18) ?
    C2 C1 C7A C7 . . . . 162.8(2) ?
    N4 C5 C8 O9 . . . . 2.8(3) ?
    C6 C5 C8 O9 . . . . 176.32(17) ?
    C5 C6 C10 C15 . . . . -137.95(16) ?
    C7 C6 C10 C15 . . . . 41.8(2) ?
    C5 C6 C10 C11 . . . . 42.7(2) ?
    C7 C6 C10 C11 . . . . -137.55(17) ?
    C15 C10 C11 C12 . . . . 0.1(2) ?
    C6 C10 C11 C12 . . . . 179.48(15) ?
    C10 C11 C12 C13 . . . . -1.1(3) ?
    C11 C12 C13 C14 . . . . 1.8(3) ?
    C11 C12 C13 Cl16 . . . . -176.36(13) ?
    C12 C13 C14 C15 . . . . -1.5(2) ?
    Cl16 C13 C14 C15 . . . . 176.68(12) ?
    C13 C14 C15 C10 . . . . 0.4(2) ?
    C11 C10 C15 C14 . . . . 0.2(2) ?
    C6 C10 C15 C14 . . . . -179.16(14) ?
    C7A C7 C17 C22 . . . . 45.3(2) ?
    C6 C7 C17 C22 . . . . -137.98(18) ?
    C7A C7 C17 C18 . . . . -132.22(17) ?
    C6 C7 C17 C18 . . . . 44.5(2) ?
    C22 C17 C18 C19 . . . . -0.7(2) ?
    C7 C17 C18 C19 . . . . 176.81(15) ?
    C17 C18 C19 C20 . . . . 0.3(3) ?
    C18 C19 C20 C21 . . . . 0.3(3) ?
    C19 C20 C21 C22 . . . . -0.4(3) ?
    C20 C21 C22 C17 . . . . -0.1(3) ?
    C18 C17 C22 C21 . . . . 0.7(3) ?
    C7 C17 C22 C21 . . . . -176.92(16) ?
data_global
_journal_date_recd_electronic     2011-08-01
_journal_date_accepted     2011-08-03
_journal_name_full     'Acta Crystallographica, Section E'
_journal_year     2011
_journal_volume     67
_journal_issue      9
_journal_page_first     o2292
_journal_page_last     o2292
_journal_paper_category     QO
_journal_coeditor_code     BT5600
_publ_contact_author_name     'Stefan Laufer'
_publ_contact_author_address
;
Eberhard-Karls-University T\"ubingen
Auf der Morgenstelle 8
72076 T\"ubingen
Germany
;
_publ_contact_author_email     'stefan.laufer@uni-tuebingen.de'
_publ_contact_author_fax     '+49 7071 295037'
_publ_contact_author_phone     '+49 7071 2972459'
_publ_section_title
;
6-(4-Chlorophenyl)-7-phenyl-2,3-dihydro-1<i>H</i>-pyrrolizine-5-carbaldehyde
;
loop_
    _publ_author_name
    _publ_author_address
    'Keck, Peter R. W. E. F.'
;
Eberhard-Karls-University T\"ubingen
Auf der Morgenstelle 8
72076 T\"ubingen
Germany
;
    'Schollmeyer, Dieter'
;
University Mainz
Institut of Organic Chemistry
Duesbergweg 10-14
55099 Mainz
Germany
;
    'Laufer, Stefan'
;
Eberhard-Karls-University T\"ubingen
Auf der Morgenstelle 8
72076 T\"ubingen
Germany
;
