# Supplementary material for: 6-(4-Chloro­phen­yl)-7-phenyl-2,3-dihydro-1H-pyrrolizine-5-carbaldehyde
Source: Acta Crystallogr Sect E Struct Rep Online. 2011 Aug 11;67(Pt 9):o2292. doi: 10.1107/S1600536811031369 (PMC3200804; doi:10.1107/S1600536811031369)
Supplement: Supplementary file 2 [file e-67-o2292-Isup2.hkl]

# 
# h,k,l, Fc-squared, Fo-squared, sigma(Fo-squared) and status flag 
# 
data_I
_shelx_title '  px190 in C 2/c Unskaliert' 
_shelx_refln_list_code          4 
_shelx_F_calc_maximum      496.07 
_exptl_crystal_F_000      1344.00 
_reflns_d_resolution_high  0.7570 
 
loop_ 
 _symmetry_equiv_pos_as_xyz 
 'x, y, z' 
 '-x, y, -z+1/2' 
 'x+1/2, y+1/2, z' 
 '-x+1/2, y+1/2, -z+1/2' 
 '-x, -y, -z' 
 'x, -y, z-1/2' 
 '-x+1/2, -y+1/2, -z' 
 'x+1/2, -y+1/2, z-1/2' 
 
_cell_length_a    21.1526 
_cell_length_b    11.5723 
_cell_length_c    17.1484 
_cell_angle_alpha  90.000 
_cell_angle_beta  130.843 
_cell_angle_gamma  90.000 
 
_shelx_F_squared_multiplier     1.000 
 
loop_ 
 _refln_index_h 
 _refln_index_k 
 _refln_index_l 
 _refln_F_squared_calc 
 _refln_F_squared_meas 
 _refln_F_squared_sigma 
 _refln_observed_status 
   2   0   0     6572.25     4084.72     85.90 o 
   4   0   0   246080.97   231533.50    432.74 o 
   6   0   0    32834.54    31675.89    280.04 o 
   8   0   0    21108.58    21278.26     71.37 o 
  10   0   0     1154.32     1193.41     28.36 o 
  12   0   0     4511.60     4727.54    240.91 o 
  14   0   0        8.85        3.32     13.66 o 
  16   0   0       80.87       75.53     32.53 o 
  18   0   0        7.53       10.98     14.23 o 
  20   0   0        2.46       12.10     14.40 o 
   3   1   0     2351.39     2413.99     27.93 o 
   5   1   0    35524.86    32427.42    772.15 o 
   7   1   0     2468.02     2102.93     19.70 o 
   9   1   0     1312.31     1427.39     33.86 o 
  11   1   0     1166.07     1121.46     15.27 o 
  13   1   0      150.84      146.32      9.84 o 
  15   1   0      390.31      448.66     25.00 o 
  17   1   0      192.90      164.02     23.23 o 
  19   1   0       89.71       88.38     18.78 o 
  21   1   0       36.63       21.96     11.15 o 
   0   2   0    22743.07    21218.55    348.00 o 
   2   2   0    11866.34    10577.69     73.33 o 
   4   2   0    15370.88    14079.27    161.88 o 
   6   2   0      434.07      415.93     12.16 o 
   8   2   0     1970.21     2156.25     23.29 o 
  10   2   0      138.42      145.51      9.81 o 
  12   2   0      109.14      112.46     10.14 o 
  14   2   0      537.15      591.85     17.16 o 
  16   2   0       38.69       37.17      9.21 o 
  18   2   0      135.06      158.60     10.64 o 
  20   2   0        1.22        7.66     10.71 o 
   1   3   0      922.16      933.63     25.88 o 
   3   3   0    11575.07    10285.41     70.97 o 
   5   3   0      108.52      121.73     11.73 o 
   7   3   0      178.63      150.05     11.69 o 
   9   3   0       93.46       87.38      9.73 o 
  11   3   0      653.04      702.91     30.88 o 
  13   3   0        0.18        4.94     10.56 o 
  15   3   0      678.86      714.95     18.27 o 
  17   3   0       48.65       45.63      9.66 o 
  19   3   0       35.14       25.66      9.76 o 
   0   4   0      584.96      559.62     27.78 o 
   2   4   0     4453.47     4298.90     43.41 o 
   4   4   0      124.41       95.90     11.93 o 
   6   4   0       52.83       55.08     15.29 o 
   8   4   0     1790.18     1624.76     22.52 o 
  10   4   0      109.78      125.88     12.43 o 
  12   4   0       11.46        3.40     11.64 o 
  14   4   0      225.12      238.85     18.31 o 
  16   4   0       60.10       76.85     10.36 o 
  18   4   0       90.05       62.90      9.94 o 
  20   4   0      137.41      100.12     21.12 o 
   1   5   0     1316.42     1197.95     18.46 o 
   3   5   0     3156.07     2874.79     30.25 o 
   5   5   0     1828.68     1814.27     37.06 o 
   7   5   0      191.03      178.51     11.26 o 
   9   5   0     1072.93     1127.16     69.00 o 
  11   5   0      128.66      120.68     14.17 o 
  13   5   0      385.01      438.49     13.68 o 
  15   5   0      377.13      370.02     99.28 o 
  17   5   0       14.67        9.65     11.97 o 
  19   5   0       17.54        2.37     11.56 o 
   0   6   0    18628.63    19744.04    100.72 o 
   2   6   0      285.24      342.05     14.44 o 
   4   6   0     9799.45     9604.09     47.44 o 
   6   6   0     1670.76     1800.33     47.61 o 
   8   6   0     2228.68     2255.47     99.44 o 
  10   6   0     4078.70     4229.90     32.24 o 
  12   6   0     1003.75      980.19     44.61 o 
  14   6   0      535.06      572.89     14.71 o 
  16   6   0       21.03       22.53     11.45 o 
  18   6   0       64.64       44.00     18.77 o 
   1   7   0     3467.94     3244.82     47.12 o 
   3   7   0       35.14        1.12     10.48 o 
   5   7   0     2968.66     2939.78     40.29 o 
   7   7   0     1146.54      940.11     18.72 o 
   9   7   0     2520.96     2676.46     32.84 o 
  11   7   0      229.26      235.51     12.45 o 
  13   7   0      686.24      739.82     34.67 o 
  15   7   0      405.55      449.90     17.68 o 
  17   7   0       51.82       18.09     13.12 o 
   4   8   0     1780.93     1642.50     31.03 o 
   6   8   0      730.48      757.51     25.80 o 
   8   8   0        0.14        0.22     11.20 o 
  10   8   0       65.25       57.93     11.79 o 
  12   8   0      484.61      503.19     13.46 o 
  14   8   0       74.36       66.94     27.22 o 
  16   8   0      120.26      105.25     13.18 o 
  18   8   0        6.92       15.26     11.67 o 
   1   9   0     3065.42     3117.59     95.04 o 
   3   9   0     5110.65     5214.77     30.14 o 
   5   9   0     1621.86     1595.63     33.20 o 
   7   9   0     1972.74     1874.36     54.65 o 
   9   9   0     1274.40     1293.88     16.98 o 
  11   9   0      492.54      487.43     31.09 o 
  13   9   0        1.01        9.96     12.25 o 
  15   9   0      291.20      244.13     27.70 o 
  17   9   0        3.24        1.95     12.99 o 
   0  10   0      544.55      598.75     24.31 o 
   2  10   0      277.50      266.08     16.44 o 
   4  10   0     1082.80     1066.43     17.19 o 
   6  10   0      254.46      266.71     13.12 o 
   8  10   0       61.85       56.86     10.62 o 
  10  10   0       32.82       17.05     12.16 o 
  12  10   0      108.15       94.07     31.26 o 
  14  10   0      188.61      175.08     16.49 o 
   1  11   0      290.99      309.70     25.82 o 
   3  11   0       58.68       28.40     14.29 o 
   5  11   0       38.15       36.64     10.83 o 
   7  11   0      114.16      145.31     10.41 o 
   9  11   0      241.16      269.49     13.00 o 
  11  11   0      531.16      568.44     17.51 o 
  13  11   0        1.20        0.99     12.50 o 
   0  12   0      595.21      659.18     25.93 o 
   2  12   0        2.58       20.44     13.73 o 
   4  12   0      765.96      901.35     23.27 o 
   6  12   0        0.44        7.33     15.01 o 
   8  12   0      198.24      213.24     11.61 o 
  10  12   0        2.69       -4.78     12.03 o 
  12  12   0       50.77       -0.79     13.51 o 
   1  13   0       72.53       88.24     15.37 o 
   3  13   0      166.82      158.58     15.69 o 
   5  13   0       75.18       48.16     18.18 o 
   7  13   0       56.01       39.33     12.96 o 
   9  13   0        1.45        2.08     11.11 o 
  11  13   0      139.39       78.01     17.71 o 
   0  14   0       91.89       77.10     24.77 o 
   2  14   0       29.00       38.88     16.86 o 
   4  14   0       29.02       24.42     23.85 o 
   6  14   0      279.55      316.17     16.21 o 
   8  14   0       29.62       18.95     13.42 o 
   1  15   0      104.16       78.18     91.80 o 
   3  15   0      129.09       81.48     23.73 o 
 -21   1   1       17.94       19.49     10.35 o 
 -19   1   1       64.05       47.26      9.98 o 
 -17   1   1       43.24       34.48      9.83 o 
 -15   1   1       20.58       11.47      8.92 o 
 -13   1   1      461.58      474.68     11.31 o 
 -11   1   1        0.70        2.14      8.95 o 
  -9   1   1       70.45       61.29     12.40 o 
  -7   1   1     4533.28     4314.19     73.92 o 
  -5   1   1    21883.10    20072.34    173.71 o 
  -3   1   1     3810.19     3562.02     61.32 o 
   1   1   1     9638.50     8652.36    235.35 o 
   3   1   1    49417.63    46939.86   1033.68 o 
   5   1   1      570.71      533.01     18.28 o 
   7   1   1     3904.49     4105.47     48.39 o 
   9   1   1     2244.44     2325.08     41.91 o 
  11   1   1     1683.59     1841.28     26.70 o 
  13   1   1      209.03      235.99     10.84 o 
  15   1   1        4.34       -1.16      9.38 o 
  17   1   1        5.23      -10.10     10.10 o 
  19   1   1        3.81       14.41     10.05 o 
 -20   2   1        5.17       11.98     10.53 o 
 -18   2   1       29.75       18.71      9.39 o 
 -16   2   1       24.07       15.03      9.19 o 
 -14   2   1        4.50       -3.42      8.86 o 
 -12   2   1      122.06      119.96     12.93 o 
 -10   2   1     2751.86     2840.57     22.76 o 
  -8   2   1      264.58      250.69     11.32 o 
  -6   2   1       38.35       33.24     10.20 o 
  -4   2   1    15336.77    14070.95    172.04 o 
  -2   2   1     1614.71     1480.22     32.08 o 
   0   2   1     1542.66     1550.81     53.72 o 
   2   2   1    11207.47    10119.31    145.47 o 
   4   2   1      697.26      722.22     14.24 o 
   6   2   1     7343.00     7075.80     98.08 o 
   8   2   1     2452.82     2500.86     27.15 o 
  10   2   1     4698.21     4883.89    111.53 o 
  12   2   1      394.90      442.68     14.44 o 
  14   2   1      271.87      291.44     13.38 o 
  16   2   1      686.12      760.00     22.56 o 
  18   2   1        0.11        4.38     10.07 o 
  20   2   1       48.02       24.58     10.60 o 
 -21   3   1       17.26       15.91     10.02 o 
 -19   3   1       28.73       20.82      9.60 o 
 -17   3   1       66.64       64.98     19.57 o 
 -15   3   1       45.30       47.29     10.10 o 
 -13   3   1      182.58      202.16     12.63 o 
 -11   3   1      377.69      389.73     14.69 o 
  -9   3   1       49.45       35.83      9.21 o 
  -7   3   1        0.43        8.52     10.26 o 
  -5   3   1     5089.49     4551.85     60.28 o 
  -3   3   1     7969.02     7353.54    188.01 o 
  -1   3   1     1685.29     1499.62     30.55 o 
   1   3   1    33868.45    31200.15    114.93 o 
   3   3   1     3767.22     3328.31     28.74 o 
   5   3   1     3423.00     3297.77     26.23 o 
   7   3   1     2953.92     2929.69     57.81 o 
   9   3   1     3371.69     3425.05    127.75 o 
  11   3   1       30.97       19.46     11.44 o 
  13   3   1     1675.65     1814.72     28.42 o 
  15   3   1      123.95      131.72      9.45 o 
  17   3   1      174.89      207.65     10.54 o 
  19   3   1       14.55       -8.04     10.40 o 
 -20   4   1        2.76        4.30     10.25 o 
 -18   4   1      120.87      112.73     19.31 o 
 -16   4   1       40.34       29.41      9.97 o 
 -14   4   1      228.55      259.87     14.30 o 
 -12   4   1      124.13      117.32     11.04 o 
 -10   4   1      720.60      653.58     15.31 o 
  -8   4   1      329.54      396.24     14.93 o 
  -6   4   1     1884.84     1569.54     34.93 o 
  -4   4   1     2299.58     2239.34     27.45 o 
  -2   4   1        2.76       25.44     12.09 o 
   0   4   1       69.31       46.88     13.01 o 
   2   4   1     8964.27     7978.47     50.25 o 
   4   4   1     4876.38     4818.20     30.01 o 
   6   4   1     3832.50     3669.05     83.40 o 
   8   4   1     1381.47     1274.29     58.11 o 
  10   4   1      187.71      191.06     12.33 o 
  12   4   1      145.53      160.10     18.14 o 
  14   4   1      304.16      325.77     10.51 o 
  16   4   1       55.32       59.69     10.07 o 
  18   4   1        5.44       21.85      9.82 o 
 -19   5   1        0.58       -0.74     11.52 o 
 -17   5   1      234.26      230.50     11.01 o 
 -15   5   1        0.38        6.19     11.12 o 
 -13   5   1      163.91      161.35     14.20 o 
 -11   5   1      504.94      484.91     18.00 o 
  -9   5   1      438.73      460.55     36.35 o 
  -7   5   1       26.14       20.03     12.18 o 
  -5   5   1     5640.93     5429.15     37.45 o 
  -3   5   1     7005.12     7103.47     43.38 o 
  -1   5   1     2862.20     2623.45     30.16 o 
   1   5   1     3838.92     3597.71     53.72 o 
   3   5   1      373.15      373.04     23.27 o 
   5   5   1        0.17        7.87     10.61 o 
   7   5   1      843.16      788.43     19.45 o 
   9   5   1      295.37      278.37     21.76 o 
  11   5   1      414.83      401.27     15.84 o 
  13   5   1      109.65       99.36     11.64 o 
  15   5   1       15.90       -4.66     13.04 o 
  17   5   1        0.03        7.03     10.82 o 
  19   5   1       34.31        9.15     18.85 o 
 -20   6   1       25.73       22.49     12.39 o 
 -18   6   1       20.18       34.91     11.92 o 
 -16   6   1        3.48       -1.03     10.54 o 
 -14   6   1       27.85       24.02     10.78 o 
 -12   6   1      534.06      516.57     18.01 o 
 -10   6   1      450.78      433.42     16.15 o 
  -8   6   1       47.54       59.37     12.82 o 
  -6   6   1     1541.53     1483.95     28.28 o 
  -4   6   1      929.77     1146.57     20.70 o 
  -2   6   1     1622.36     1534.41     24.10 o 
   0   6   1     7356.66     7863.11     53.54 o 
   2   6   1      117.13      109.23     14.50 o 
   4   6   1     2879.02     2866.08     32.18 o 
   6   6   1       27.27       38.09     14.40 o 
   8   6   1     1045.94     1078.37     17.00 o 
  10   6   1      599.17      595.05     13.83 o 
  12   6   1      125.89      127.48     15.97 o 
  14   6   1        3.24       13.78     10.40 o 
  16   6   1        3.88        4.88     11.58 o 
  18   6   1       37.93        8.81     12.15 o 
 -19   7   1       38.17       28.20     12.71 o 
 -17   7   1        0.97       -6.88     11.88 o 
 -15   7   1        0.05       -9.53     11.80 o 
 -13   7   1       13.72       -2.46     10.53 o 
 -11   7   1      784.32      797.15     14.72 o 
  -9   7   1       34.46       24.13     15.14 o 
  -7   7   1     6588.71     6609.06    175.85 o 
  -5   7   1       13.97       15.28     15.74 o 
  -3   7   1      708.70      711.94     20.51 o 
  -1   7   1      200.89      235.99     15.62 o 
   1   7   1      746.02      711.19     15.50 o 
   3   7   1     1487.41     1642.73     31.03 o 
   5   7   1     3511.03     3522.47     80.46 o 
   7   7   1      525.20      558.06     14.43 o 
   9   7   1        4.51      -10.65     10.65 o 
  11   7   1       29.04       41.41     15.12 o 
  13   7   1        0.05        6.00     12.87 o 
  15   7   1        4.47       -0.07     12.24 o 
  17   7   1       52.67       49.92     14.82 o 
 -18   8   1       12.89       -0.27     12.99 o 
 -16   8   1       79.62       78.29     11.97 o 
 -14   8   1      133.79      145.74     18.96 o 
 -12   8   1       12.05        5.81     11.41 o 
 -10   8   1       54.90       53.65     10.46 o 
  -8   8   1      361.08      377.14     13.04 o 
  -6   8   1      899.93      832.82     50.36 o 
  -4   8   1      466.09      506.60     25.01 o 
   2   8   1     1369.25     1163.23     30.56 o 
   4   8   1      152.21      145.07     15.63 o 
   6   8   1     1131.04     1103.02     21.66 o 
   8   8   1       22.69        8.20     14.71 o 
  10   8   1      760.61      811.88     15.28 o 
  12   8   1      800.23      816.42     37.99 o 
  14   8   1       28.91       35.30     12.19 o 
  16   8   1      147.45      126.20     30.67 o 
 -17   9   1      216.33      188.19     14.58 o 
 -15   9   1      224.05      237.34     13.33 o 
 -13   9   1      886.04      919.53     17.46 o 
 -11   9   1      141.25      159.76     13.12 o 
  -9   9   1     2589.80     2720.73     63.31 o 
  -7   9   1      320.57      341.62     12.59 o 
  -5   9   1      404.27      375.92     14.06 o 
  -3   9   1      854.61      859.89     19.55 o 
  -1   9   1      510.24      466.56     17.48 o 
   1   9   1     2696.04     2694.27     26.80 o 
   3   9   1        0.66      -10.05     10.05 o 
   5   9   1     1329.47     1354.84     20.22 o 
   7   9   1      934.49      968.94     55.06 o 
   9   9   1      435.03      439.25     13.18 o 
  11   9   1       53.16       56.42     12.10 o 
  13   9   1       28.36       18.82     12.31 o 
  15   9   1      478.64      416.88     16.62 o 
 -16  10   1      190.87      150.59     15.41 o 
 -14  10   1      151.35      176.61     20.45 o 
 -12  10   1      124.83      118.01     14.10 o 
 -10  10   1      416.76      443.72     23.44 o 
  -8  10   1        9.48      -11.95     11.95 o 
  -6  10   1     2295.04     2424.55     57.16 o 
  -4  10   1      286.52      261.32     15.74 o 
  -2  10   1      601.05      597.05     20.26 o 
   0  10   1      122.59      121.89     15.22 o 
   2  10   1      475.89      456.82     16.64 o 
   4  10   1      370.14      373.21     17.62 o 
   6  10   1     1699.92     1738.09     79.03 o 
   8  10   1      531.70      513.88     21.09 o 
  10  10   1      674.58      693.42     45.51 o 
  12  10   1       62.95       94.98     11.84 o 
  14  10   1       93.14       89.50     13.21 o 
 -15  11   1      180.76      157.80     14.53 o 
 -13  11   1       10.13       15.30     12.04 o 
 -11  11   1      253.01      282.16     14.67 o 
  -9  11   1        7.98       19.08      9.95 o 
  -7  11   1      127.75      135.15      9.96 o 
  -5  11   1       95.35      116.27     14.73 o 
  -3  11   1        1.26        7.66     14.38 o 
  -1  11   1     1145.66     1196.67     21.16 o 
   1  11   1       20.79       22.84     13.35 o 
   3  11   1      813.86      879.40     26.97 o 
   5  11   1       36.77       34.13     11.00 o 
   7  11   1      110.59      103.13     11.38 o 
   9  11   1        5.33        3.21     11.14 o 
  11  11   1        0.77        6.79     11.66 o 
  13  11   1       90.41       78.06     19.22 o 
 -12  12   1        0.85       -5.45     12.95 o 
 -10  12   1       19.28       13.42     10.22 o 
  -8  12   1      284.53      296.68     11.76 o 
  -6  12   1       34.40       41.69     14.01 o 
  -4  12   1        8.28       12.63     14.32 o 
  -2  12   1        5.39       13.01     14.89 o 
   0  12   1        3.34       -3.56     13.58 o 
   2  12   1        8.19        8.22     13.42 o 
   4  12   1        0.17        3.13     14.00 o 
   6  12   1       77.74       76.42     32.65 o 
   8  12   1        9.45       20.56      9.79 o 
  10  12   1        7.09        0.70     15.39 o 
  12  12   1       26.81       16.65     12.72 o 
 -11  13   1       15.95       -1.77     11.29 o 
  -9  13   1        3.89       23.15     13.19 o 
  -7  13   1       15.41       26.78     15.48 o 
  -5  13   1        6.77       -0.69     14.16 o 
  -3  13   1      139.61      146.48     27.21 o 
  -1  13   1       23.46       12.27     14.57 o 
   1  13   1      111.75       69.68     23.38 o 
   3  13   1        0.06        6.32     15.84 o 
   5  13   1      160.31      170.82     16.23 o 
   7  13   1        1.44        1.75     10.28 o 
   9  13   1      117.91       97.81     25.87 o 
  -8  14   1       51.00       52.76     13.88 o 
  -6  14   1      246.81      293.71     27.44 o 
  -4  14   1      180.37      227.03     25.35 o 
  -2  14   1      482.34      512.00     54.29 o 
   0  14   1       28.33       26.09     27.32 o 
   2  14   1      925.78      956.75     22.97 o 
   4  14   1        2.23      -16.85     16.85 o 
   6  14   1      630.89      598.56     37.97 o 
  -3  15   1      324.91      221.48    160.11 o 
  -1  15   1      435.24      425.03     21.01 o 
   1  15   1      131.18      149.24     18.97 o 
   3  15   1      260.75      280.91     20.03 o 
 -22   0   2      425.50      387.17     20.03 o 
 -20   0   2        3.16       -6.96     13.46 o 
 -18   0   2      316.96      338.36     49.09 o 
 -16   0   2      121.68      141.58     13.25 o 
 -14   0   2        0.60        8.37     14.24 o 
 -12   0   2      131.84      112.32     13.35 o 
 -10   0   2     9075.16     9256.58    234.20 o 
  -8   0   2      171.63       99.50     15.23 o 
  -6   0   2    63988.72    62262.01    802.26 o 
  -4   0   2      434.96      464.67     27.17 o 
   0   0   2     8010.60     7660.99    106.04 o 
   2   0   2   142064.22   146083.39   4593.51 o 
   4   0   2      979.81      874.03     21.69 o 
   6   0   2    10182.14    10739.49    231.65 o 
   8   0   2     6373.73     6376.36    210.12 o 
  10   0   2      512.14      632.74     30.22 o 
  12   0   2      657.62      679.03     15.71 o 
  14   0   2      102.51      117.28     16.78 o 
  16   0   2      509.32      518.16     23.27 o 
  18   0   2      121.65      145.56     15.29 o 
 -21   1   2       33.49       19.85      9.28 o 
 -19   1   2      121.19      119.22      9.47 o 
 -17   1   2      389.50      399.53     18.01 o 
 -15   1   2     1393.13     1513.76     16.67 o 
 -13   1   2       58.55       69.81     10.42 o 
 -11   1   2     3548.68     3375.45     50.00 o 
  -9   1   2     7022.71     7089.95     57.75 o 
  -7   1   2      145.48      106.70     11.02 o 
  -5   1   2     6030.04     5439.07     45.95 o 
  -3   1   2     2858.05     2623.21     38.91 o 
  -1   1   2     7959.12     7503.08    136.84 o 
   1   1   2     3799.81     3536.99     31.27 o 
   3   1   2    36785.08    35709.03    173.83 o 
   5   1   2     1832.69     1944.89     24.90 o 
   7   1   2        0.72       -7.38      9.96 o 
   9   1   2      115.23      128.55     10.34 o 
  11   1   2      398.45      409.52     13.75 o 
  13   1   2        1.72        1.63      9.54 o 
  15   1   2      126.45      114.61     39.03 o 
  17   1   2       47.25       41.23     11.36 o 
  19   1   2       56.18       30.68     13.63 o 
 -22   2   2       40.12       26.89     10.56 o 
 -20   2   2        5.20        0.37      9.95 o 
 -18   2   2       47.13       31.06      8.98 o 
 -16   2   2       17.53       27.17      9.66 o 
 -14   2   2        0.53        1.66      8.62 o 
 -12   2   2     1555.16     1746.78     37.19 o 
 -10   2   2      283.25      285.22     11.20 o 
  -8   2   2     1043.22     1208.96     22.09 o 
  -6   2   2      336.68      342.62     13.86 o 
  -4   2   2     1290.16     1081.24     24.93 o 
  -2   2   2      464.85      400.76     27.67 o 
   0   2   2     8551.13     7933.04     70.31 o 
   2   2   2      141.96      140.15     14.03 o 
   4   2   2     2610.05     2438.71     20.41 o 
   6   2   2     1811.30     1832.51     19.45 o 
   8   2   2     3404.18     3456.24     25.56 o 
  10   2   2     1564.30     1669.99     77.51 o 
  12   2   2       13.53        8.56      9.20 o 
  14   2   2       33.01       25.21      8.89 o 
  16   2   2        0.13       -6.17      9.31 o 
  18   2   2        0.67       -2.72     10.10 o 
 -21   3   2       20.40       13.92     10.40 o 
 -19   3   2       43.39       37.07      9.71 o 
 -17   3   2      353.43      366.48     20.32 o 
 -15   3   2       24.51       26.00     10.06 o 
 -13   3   2      865.27      978.72     17.31 o 
 -11   3   2        6.63       15.23      9.44 o 
  -9   3   2      263.90      283.83     12.54 o 
  -7   3   2       35.30       23.12     10.36 o 
  -5   3   2     7806.15     7081.22     41.49 o 
  -3   3   2     2279.52     2109.72     30.21 o 
  -1   3   2      148.14      131.74     27.32 o 
   1   3   2     8720.46     7910.55     77.68 o 
   3   3   2     2665.88     2534.21     90.94 o 
   5   3   2     5106.27     5256.68     43.78 o 
   7   3   2     2445.66     2427.58     53.14 o 
   9   3   2        0.19       15.12     10.45 o 
  11   3   2     1483.96     1635.36     76.30 o 
  13   3   2        0.16        6.49      9.12 o 
  15   3   2       95.25      102.19     10.01 o 
  17   3   2       22.88       27.97      9.83 o 
  19   3   2        6.32       -0.03     10.39 o 
 -20   4   2        4.40      -10.08     10.08 o 
 -18   4   2       88.27       41.38     20.84 o 
 -16   4   2      175.27      183.27     11.21 o 
 -14   4   2      183.35      191.72      9.69 o 
 -12   4   2       30.60       27.75     11.12 o 
 -10   4   2       21.91       12.60      9.70 o 
  -8   4   2      453.67      454.30     14.05 o 
  -6   4   2      809.90      705.12     20.05 o 
  -4   4   2      145.54      178.44     14.62 o 
  -2   4   2     2297.17     2120.62     38.67 o 
   0   4   2     2316.62     1937.97     40.40 o 
   2   4   2        0.75        4.26     12.20 o 
   4   4   2     1789.89     1849.59     42.26 o 
   6   4   2     4674.97     4590.32     51.92 o 
   8   4   2       11.35        2.73     12.27 o 
  10   4   2      128.20      135.86     11.56 o 
  12   4   2      102.99      116.61     10.37 o 
  14   4   2        0.35        1.50      9.21 o 
  16   4   2       54.59       42.47     14.80 o 
  18   4   2       21.77       24.12     12.52 o 
 -21   5   2       47.43       13.33     12.36 o 
 -19   5   2       14.75       22.49     10.12 o 
 -17   5   2        0.94        1.78     10.39 o 
 -15   5   2       12.64        6.26      9.52 o 
 -13   5   2      173.35      229.73     57.07 o 
 -11   5   2      277.89      277.04     28.48 o 
  -9   5   2        0.04      -15.49     15.49 o 
  -7   5   2     3494.49     3377.45     40.29 o 
  -5   5   2      127.91      139.03     16.60 o 
  -3   5   2     2127.36     2150.01     25.54 o 
  -1   5   2      103.12       92.22     12.38 o 
   1   5   2       90.54       74.28     13.57 o 
   3   5   2       14.45       -8.25     12.28 o 
   5   5   2      533.21      439.77     13.26 o 
   7   5   2      455.98      497.20     20.14 o 
   9   5   2      116.19      129.04     15.44 o 
  11   5   2       71.18       68.26     10.83 o 
  13   5   2      136.70      136.40     11.48 o 
  15   5   2      101.93       97.47     13.91 o 
  17   5   2        3.57       -5.92     11.10 o 
 -20   6   2        8.35       17.70     13.63 o 
 -18   6   2      211.42      230.82     14.12 o 
 -16   6   2       69.30       92.10     12.05 o 
 -14   6   2       45.72       52.43     12.41 o 
 -12   6   2      365.81      403.95     16.50 o 
 -10   6   2      977.98      925.48     19.09 o 
  -8   6   2      193.70      206.38     17.83 o 
  -6   6   2     2701.98     2494.65     25.69 o 
  -4   6   2      104.59       64.67     11.10 o 
  -2   6   2     2284.78     2404.09     27.74 o 
   0   6   2     1933.00     1711.19     20.74 o 
   2   6   2      751.18      851.40     19.48 o 
   4   6   2     4409.40     4686.84    224.82 o 
   6   6   2      124.10      158.71     13.34 o 
   8   6   2      859.26      914.78     18.39 o 
  10   6   2      382.17      385.52     13.32 o 
  12   6   2     1082.11     1164.33    321.26 o 
  14   6   2       70.37       69.64     30.17 o 
  16   6   2      265.19      253.63     13.32 o 
 -19   7   2      114.59      138.97     34.23 o 
 -17   7   2      159.63      172.26     12.53 o 
 -15   7   2     1850.32     1972.75     47.01 o 
 -13   7   2      288.12      276.77     13.84 o 
 -11   7   2     7101.53     7370.64    258.74 o 
  -9   7   2     1410.14     1443.11     45.15 o 
  -7   7   2     6363.70     6336.33    295.32 o 
  -5   7   2     2986.47     3154.73    110.44 o 
  -3   7   2     1629.44     1737.85     23.92 o 
  -1   7   2     3240.01     3572.05     46.19 o 
   1   7   2     1965.51     1902.88     31.60 o 
   3   7   2      667.16      655.01     22.92 o 
   5   7   2       21.36       23.98     10.97 o 
   7   7   2     1835.61     1825.28     52.42 o 
   9   7   2      277.96      294.44     15.59 o 
  11   7   2      347.17      407.70     13.55 o 
  13   7   2      115.02      140.09     24.61 o 
  15   7   2       47.67       75.16     15.04 o 
  17   7   2       37.02       43.19     13.74 o 
 -18   8   2       16.33       18.22     12.81 o 
 -16   8   2       43.50       52.43     12.06 o 
 -14   8   2      523.56      545.28     14.40 o 
 -12   8   2      202.48      218.24     11.95 o 
 -10   8   2     1110.60     1196.29     21.11 o 
  -8   8   2       10.22       10.99     11.02 o 
  -6   8   2       13.58        5.17     12.35 o 
   2   8   2       55.07       26.86     20.84 o 
   4   8   2     4075.88     4017.77     47.70 o 
   6   8   2      170.70      188.95     11.93 o 
   8   8   2      922.85      893.00     21.39 o 
  10   8   2      132.41      138.75     15.84 o 
  12   8   2      335.65      363.61     20.55 o 
  14   8   2       51.50       38.97     11.56 o 
  16   8   2      318.14      284.27     13.98 o 
 -17   9   2      204.11      194.35     14.05 o 
 -15   9   2       92.56      112.83     12.48 o 
 -13   9   2      787.10      815.43     34.77 o 
 -11   9   2       14.68       26.23     11.53 o 
  -9   9   2     1224.26     1242.10     41.88 o 
  -7   9   2     2755.84     2912.11     48.60 o 
  -5   9   2     1117.58     1076.58     36.12 o 
  -3   9   2     2682.84     2692.35     27.85 o 
  -1   9   2      482.47      476.17     17.60 o 
   1   9   2      691.12      680.94     15.22 o 
   3   9   2      121.84       94.78     14.81 o 
   5   9   2      730.58      776.43     26.23 o 
   7   9   2        4.13        5.01     10.01 o 
   9   9   2       70.86       72.06     15.05 o 
  11   9   2       76.12       71.44     19.07 o 
  13   9   2        0.21       12.61     11.55 o 
  15   9   2       32.90       29.15     12.49 o 
 -16  10   2       75.17       57.71     13.53 o 
 -14  10   2       29.22       19.08     12.23 o 
 -12  10   2      366.01      370.05     19.63 o 
 -10  10   2      606.79      530.63     14.83 o 
  -8  10   2      329.47      366.45     14.77 o 
  -6  10   2     2670.01     2615.98     99.91 o 
  -4  10   2      732.45      745.59     19.10 o 
  -2  10   2      365.59      324.77     15.39 o 
   0  10   2      385.41      418.17     16.21 o 
   2  10   2     1215.48     1235.39     19.96 o 
   4  10   2      524.86      522.40     17.29 o 
   6  10   2      150.04      173.04     11.93 o 
   8  10   2      171.35      171.71     12.06 o 
  10  10   2       19.53       11.55     12.66 o 
  12  10   2      170.81      169.68     15.51 o 
  14  10   2        7.17       10.80     11.72 o 
 -15  11   2        4.52      -12.19     12.19 o 
 -13  11   2        3.85       10.28     11.59 o 
 -11  11   2       56.28       52.36     12.64 o 
  -9  11   2       30.39       27.89     10.17 o 
  -7  11   2      164.42       97.61     44.69 o 
  -5  11   2       14.43       19.91     14.10 o 
  -3  11   2       57.62       72.15     14.73 o 
  -1  11   2      398.90      399.64     16.28 o 
   1  11   2       52.50       62.64     14.72 o 
   3  11   2        8.08        3.01     11.28 o 
   5  11   2       27.04       36.10      9.49 o 
   7  11   2      632.56      565.68     75.46 o 
   9  11   2       50.62       54.43     13.87 o 
  11  11   2      243.59      213.29     62.88 o 
 -14  12   2       63.91       37.08     13.50 o 
 -12  12   2      102.18      111.28     11.87 o 
 -10  12   2      153.92      130.66     20.23 o 
  -8  12   2      387.61      447.11     30.99 o 
  -6  12   2      822.65      773.43     63.21 o 
  -4  12   2      300.38      341.86     19.45 o 
  -2  12   2      639.38      656.32     28.48 o 
   0  12   2      890.41      979.24     45.73 o 
   2  12   2       15.42       17.86     13.59 o 
   4  12   2      562.94      616.51     15.90 o 
   6  12   2        6.08        6.76     10.58 o 
   8  12   2        3.18        1.01     12.27 o 
  10  12   2        8.34        0.79     13.49 o 
 -11  13   2      274.08      256.36     17.69 o 
  -9  13   2       18.17       15.39     13.62 o 
  -7  13   2      453.30      488.14     19.02 o 
  -5  13   2      669.57      746.15     21.45 o 
  -3  13   2     1311.63     1349.45     24.52 o 
  -1  13   2      353.20      393.57    200.51 o 
   1  13   2      443.95      457.97     18.20 o 
   3  13   2      262.50      319.06     18.66 o 
   5  13   2      152.71      173.89     13.32 o 
   7  13   2      177.99      168.23     12.11 o 
   9  13   2       28.63       16.04     10.76 o 
  -8  14   2      108.01      111.60     14.32 o 
  -6  14   2        8.44        9.67     14.73 o 
  -4  14   2       16.44        6.77     15.93 o 
  -2  14   2        0.00        5.27     15.51 o 
   0  14   2      111.65      115.06     16.94 o 
   2  14   2        2.28       11.38     16.02 o 
   4  14   2      138.44       72.47     44.92 o 
   6  14   2       18.98       14.73     13.50 o 
  -5  15   2       56.27       40.38     17.52 o 
  -3  15   2      145.40      124.31     28.71 o 
  -1  15   2       13.06        7.02     25.70 o 
   1  15   2       56.91       50.41     27.32 o 
 -23   1   3       64.67       23.52     11.14 o 
 -21   1   3      471.66      440.35     13.00 o 
 -19   1   3      185.75      194.84     10.36 o 
 -17   1   3      705.53      737.33     13.22 o 
 -15   1   3        1.16        8.35      9.72 o 
 -13   1   3      478.99      472.03     16.64 o 
 -11   1   3     8029.38     8310.25     89.70 o 
  -9   1   3     1428.97     1419.17     30.85 o 
  -7   1   3    13020.05    12037.84    163.49 o 
  -5   1   3    34344.10    32965.52    382.69 o 
  -3   1   3    33702.06    35290.60    426.95 o 
  -1   1   3    23894.50    22226.08    175.27 o 
   1   1   3       40.34       35.87     10.89 o 
   3   1   3     5198.04     5142.62    112.85 o 
   5   1   3     7897.25     8017.50     37.50 o 
   7   1   3       73.45       64.06      9.45 o 
   9   1   3     2012.24     2120.42     43.98 o 
  11   1   3       55.18       71.65     15.97 o 
  13   1   3      744.59      813.43     15.12 o 
  15   1   3        0.02       -8.63     10.87 o 
  17   1   3      155.25      153.78     11.01 o 
 -22   2   3       73.44       62.54     11.23 o 
 -20   2   3      118.82      128.19     10.06 o 
 -18   2   3       26.49       34.91      9.22 o 
 -16   2   3     1512.40     1605.89     21.89 o 
 -14   2   3     3317.71     3424.54     55.91 o 
 -12   2   3     1575.75     1599.62     34.25 o 
 -10   2   3    17458.10    17490.05    215.18 o 
  -8   2   3      847.54      781.87     14.77 o 
  -6   2   3     9264.35     8464.44     44.88 o 
  -4   2   3      393.27      387.84     21.19 o 
  -2   2   3    16669.39    15601.44    175.50 o 
   0   2   3    22542.10    20584.15     97.16 o 
   2   2   3      770.20      824.09     17.38 o 
   4   2   3    11896.34    12365.67    120.71 o 
   6   2   3      275.30      242.69     11.31 o 
   8   2   3     3801.54     4012.36     24.79 o 
  10   2   3     1519.91     1652.39     45.44 o 
  12   2   3      367.09      371.15     13.73 o 
  14   2   3        0.64        7.87      9.08 o 
  16   2   3       13.31       20.17     10.49 o 
  18   2   3        0.03       -1.38     10.39 o 
 -21   3   3      178.11      128.09     41.34 o 
 -19   3   3        0.65       12.29     11.06 o 
 -17   3   3      178.36      200.66     21.79 o 
 -15   3   3       24.95       10.68      9.36 o 
 -13   3   3       68.51       54.42      9.60 o 
 -11   3   3      129.35      143.48     10.62 o 
  -9   3   3     8934.62     8481.80     83.09 o 
  -7   3   3     1585.90     1431.32     20.76 o 
  -5   3   3    14212.96    13148.73    227.37 o 
  -3   3   3     1661.23     1457.69     32.46 o 
  -1   3   3     4314.40     3861.52     66.22 o 
   1   3   3    17203.63    15859.68    461.45 o 
   3   3   3    16475.81    15560.61    203.19 o 
   5   3   3     4101.96     4021.22     47.56 o 
   7   3   3       11.99       24.43      9.75 o 
   9   3   3        4.06        8.09      9.97 o 
  11   3   3       30.75       49.57      9.78 o 
  13   3   3        3.17        4.39      9.00 o 
  15   3   3      239.14      221.53     12.06 o 
  17   3   3       10.25       14.18     10.53 o 
 -22   4   3      140.41       93.92     31.95 o 
 -20   4   3       21.76        6.24     10.33 o 
 -18   4   3        8.32       10.50      9.42 o 
 -16   4   3      308.97      324.99     11.96 o 
 -14   4   3      391.44      428.29     15.61 o 
 -12   4   3     1183.45     1131.36     16.00 o 
 -10   4   3       58.53       33.80     10.17 o 
  -8   4   3       23.27        6.37     11.93 o 
  -6   4   3     3779.81     3489.08     65.85 o 
  -4   4   3        5.82       -7.03     12.88 o 
  -2   4   3    19218.00    18131.87    130.82 o 
   0   4   3    13686.95    13794.91    320.33 o 
   2   4   3      759.47      625.80     20.73 o 
   4   4   3     3816.70     3823.02     90.25 o 
   6   4   3      995.10      858.80     38.90 o 
   8   4   3       12.95       10.50     13.89 o 
  10   4   3     1543.42     1709.02     41.73 o 
  12   4   3      155.02      171.91     10.10 o 
  14   4   3      354.68      336.42     11.25 o 
  16   4   3        8.52       -3.88     10.38 o 
 -21   5   3       19.43       -7.04     11.69 o 
 -19   5   3        0.10        5.95     10.11 o 
 -17   5   3       46.01       70.53     10.18 o 
 -15   5   3      129.23      137.96     10.55 o 
 -13   5   3        1.50       -9.13     12.95 o 
 -11   5   3     1049.78     1059.51     20.42 o 
  -9   5   3     1582.03     1500.92     58.09 o 
  -7   5   3      242.03      309.59     13.35 o 
  -5   5   3     1889.59     1899.33     24.85 o 
  -3   5   3      170.93      203.52     22.92 o 
  -1   5   3    13527.16    14403.32     70.23 o 
   1   5   3     3855.13     4197.61     36.59 o 
   3   5   3     4551.13     4864.20     90.89 o 
   5   5   3     1256.55     1158.33     49.78 o 
   7   5   3       34.87       46.99     11.77 o 
   9   5   3      195.31      208.37     11.45 o 
  11   5   3      112.46      122.46     17.89 o 
  13   5   3       89.68       78.30     11.72 o 
  15   5   3       17.30        6.38     10.74 o 
  17   5   3       45.80       41.18     12.00 o 
 -20   6   3       27.89       21.83     12.35 o 
 -18   6   3        1.35       -9.46     11.95 o 
 -16   6   3       44.72       45.50     11.49 o 
 -14   6   3      123.16      154.92     11.67 o 
 -12   6   3      347.07      325.45     17.72 o 
 -10   6   3       62.66       47.74     18.06 o 
  -8   6   3      641.04      637.16     18.07 o 
  -6   6   3     1323.24     1319.49     20.79 o 
  -4   6   3      525.93      461.45     24.54 o 
  -2   6   3     4750.10     5098.16     74.77 o 
   0   6   3      557.97      556.54     19.70 o 
   2   6   3     2412.39     2551.55     53.95 o 
   4   6   3     1239.70     1255.21     71.20 o 
   6   6   3     1261.34     1338.64     24.37 o 
   8   6   3      595.07      636.15     23.54 o 
  10   6   3      103.27      104.84     11.71 o 
  12   6   3      272.02      273.44     19.26 o 
  14   6   3        9.23       -7.97     10.70 o 
  16   6   3        1.59        0.94     15.01 o 
 -21   7   3       37.11       -1.93     13.52 o 
 -19   7   3        1.64       -8.35     12.01 o 
 -17   7   3      635.25      641.48     48.27 o 
 -15   7   3       66.33       58.87     11.99 o 
 -13   7   3      681.01      766.97     14.89 o 
 -11   7   3      114.78      129.52     15.35 o 
  -9   7   3     1256.12     1288.87     21.42 o 
  -7   7   3        3.33       -7.18     18.52 o 
  -5   7   3     7006.21     7304.18    200.16 o 
  -3   7   3       36.34       13.35     15.52 o 
  -1   7   3     3807.94     4129.30     36.42 o 
   1   7   3      183.46      175.97     20.84 o 
   3   7   3      526.18      546.42     25.93 o 
   5   7   3       38.84       41.74     10.60 o 
   7   7   3      730.36      773.95     17.86 o 
   9   7   3       28.90       24.27     10.15 o 
  11   7   3       14.06       11.91     11.93 o 
  13   7   3       25.39       13.27     11.22 o 
  15   7   3       25.46       11.73     11.61 o 
 -20   8   3      184.62      159.33     14.82 o 
 -18   8   3        0.12       -1.27     13.26 o 
 -16   8   3      514.13      536.85     14.64 o 
 -14   8   3      716.24      742.22     16.09 o 
 -12   8   3     1789.35     1885.04     63.77 o 
 -10   8   3     1728.56     1871.72     40.55 o 
  -8   8   3      201.18      158.51     33.80 o 
  -6   8   3     1322.05     1341.51     26.86 o 
   0   8   3      626.10      632.55     24.77 o 
   2   8   3      185.92      151.53     15.31 o 
   4   8   3      484.77      544.74     14.78 o 
   6   8   3      276.04      283.12     11.67 o 
   8   8   3       11.33       17.04     17.50 o 
  10   8   3      153.32      181.41     15.09 o 
  12   8   3        5.71        5.20     11.92 o 
  14   8   3      289.59      269.22     14.10 o 
 -19   9   3       60.69       16.28     18.05 o 
 -17   9   3        4.77        6.86     13.45 o 
 -15   9   3       87.53       68.54     18.83 o 
 -13   9   3      154.34      138.92     12.32 o 
 -11   9   3       92.73      100.48     11.85 o 
  -9   9   3      371.61      399.50     11.84 o 
  -7   9   3     1795.72     1770.42     19.03 o 
  -5   9   3     2239.30     2274.38     26.43 o 
  -3   9   3      107.00      137.04     14.63 o 
  -1   9   3     4511.60     4670.43     70.85 o 
   1   9   3     1155.08     1193.69     29.82 o 
   3   9   3     1233.07     1228.62     21.20 o 
   5   9   3      604.47      624.52     15.13 o 
   7   9   3      154.11      172.49     11.79 o 
   9   9   3      200.11      144.03     31.60 o 
  11   9   3       21.44       22.61     13.79 o 
  13   9   3        0.04        4.49     12.15 o 
 -18  10   3       11.23       17.38     13.91 o 
 -16  10   3      228.70      203.40     18.69 o 
 -14  10   3       71.17       71.89     14.00 o 
 -12  10   3      118.13      128.49     12.66 o 
 -10  10   3     1145.83     1343.38     50.02 o 
  -8  10   3      148.32      147.27     12.16 o 
  -6  10   3     1086.99     1226.31     20.74 o 
  -4  10   3        0.29        3.21     14.56 o 
  -2  10   3       30.20       26.43     22.34 o 
   0  10   3        9.43        0.85     13.58 o 
   2  10   3      185.09      229.42     13.33 o 
   4  10   3      138.79      150.61     16.08 o 
   6  10   3      138.47      172.05     13.31 o 
   8  10   3       57.98       61.54     10.38 o 
  10  10   3        0.97       -7.05     11.27 o 
  12  10   3        2.48       -3.48     12.64 o 
 -15  11   3       45.17       28.63     12.35 o 
 -13  11   3      171.35      179.32     13.62 o 
 -11  11   3       95.88       82.23     11.52 o 
  -9  11   3       68.26       68.12     10.42 o 
  -7  11   3      218.89      228.10     14.76 o 
  -5  11   3      217.61      224.73     14.57 o 
  -3  11   3      888.01      856.68     29.64 o 
  -1  11   3        9.90       20.85     14.65 o 
   1  11   3      198.30      252.66     23.73 o 
   3  11   3      279.51      282.22     13.02 o 
   5  11   3      323.60      368.14     14.79 o 
   7  11   3       88.24       30.20     25.89 o 
   9  11   3      176.80      181.09     13.08 o 
  11  11   3        0.02        1.53     11.95 o 
 -14  12   3      148.44      156.03     11.92 o 
 -12  12   3       77.62       47.61     11.76 o 
 -10  12   3       22.16        6.31     13.46 o 
  -8  12   3        0.00        6.08     12.50 o 
  -6  12   3      503.05      520.10     28.83 o 
  -4  12   3        4.08       -7.68     15.01 o 
  -2  12   3       20.45        8.82     15.98 o 
   0  12   3       86.17       96.88     14.83 o 
   2  12   3       21.73       23.32     12.13 o 
   4  12   3       40.72       32.77     14.38 o 
   6  12   3        1.35        1.10      9.37 o 
   8  12   3        5.81        2.96     10.58 o 
  10  12   3        0.00        3.17     12.08 o 
 -13  13   3      283.11      230.90     13.71 o 
 -11  13   3       67.35       88.47     14.88 o 
  -9  13   3      171.30      179.60     14.42 o 
  -7  13   3       72.43       71.09     46.08 o 
  -5  13   3      142.93      145.92     16.35 o 
  -3  13   3      267.17      328.33     18.02 o 
  -1  13   3      268.33      289.53     16.57 o 
   1  13   3      306.95      318.76     17.97 o 
   3  13   3       30.96       22.44     13.87 o 
   5  13   3      293.51      290.00     15.77 o 
   7  13   3       42.47       21.12     15.24 o 
 -10  14   3        9.22       13.37     14.93 o 
  -8  14   3      607.06      604.75     26.41 o 
  -6  14   3      147.35       84.16     69.46 o 
  -4  14   3      112.63      108.61     16.57 o 
  -2  14   3       47.70       35.03     14.25 o 
   0  14   3        5.80       -8.05     21.42 o 
   2  14   3      171.88      142.93     76.06 o 
   4  14   3       54.12       71.57     12.70 o 
  -5  15   3       55.72       26.13     17.46 o 
  -3  15   3       12.23        7.31     16.42 o 
  -1  15   3      404.78      353.90     19.52 o 
 -24   0   4        3.87       -1.81     16.10 o 
 -22   0   4       20.19       23.50     14.93 o 
 -20   0   4        4.68        0.62     13.83 o 
 -18   0   4       97.66       93.56     15.13 o 
 -16   0   4      156.17      176.55     15.30 o 
 -14   0   4        0.26      -12.89     12.89 o 
 -12   0   4      779.91      772.76     19.10 o 
 -10   0   4     1405.46     1313.89     23.88 o 
  -8   0   4      392.81      428.69     37.86 o 
  -6   0   4     8443.42     7297.49    120.98 o 
  -2   0   4       74.52       62.51     21.30 o 
   0   0   4    51196.98    47598.52    266.50 o 
   2   0   4    18809.76    17416.09    151.54 o 
   4   0   4      265.56      170.17     16.31 o 
   6   0   4     9118.34     8227.38   1240.79 o 
   8   0   4      707.33      679.09     25.93 o 
  10   0   4      124.52       99.56     17.48 o 
  12   0   4       65.02       44.08     12.85 o 
  14   0   4        4.40        4.01     14.82 o 
  16   0   4      125.05      143.07     20.49 o 
 -23   1   4       20.54        7.75     10.86 o 
 -21   1   4        8.63       13.31      9.76 o 
 -19   1   4      371.90      363.29     21.49 o 
 -17   1   4      208.04      233.68     16.78 o 
 -15   1   4     1941.15     2116.25     42.12 o 
 -13   1   4       24.59       20.76      9.38 o 
 -11   1   4     5674.06     5519.55     37.73 o 
  -9   1   4      643.38      671.32     14.70 o 
  -7   1   4    21473.68    19613.58    114.89 o 
  -5   1   4     9097.64     7887.79     57.94 o 
  -3   1   4     6211.36     6080.08    108.59 o 
  -1   1   4     2327.24     2101.41     27.20 o 
   1   1   4     3848.22     3559.37     35.12 o 
   3   1   4     1021.68     1001.31     15.16 o 
   5   1   4    17686.41    18175.33    236.94 o 
   7   1   4     4889.03     4956.89     33.81 o 
   9   1   4      442.19      445.71     19.10 o 
  11   1   4     3295.65     3675.09     48.62 o 
  13   1   4       27.05       32.77      9.28 o 
  15   1   4      185.82      186.20     40.90 o 
  17   1   4       40.40       13.52     13.46 o 
 -22   2   4        0.52       10.61     10.37 o 
 -20   2   4      125.78      139.83     16.41 o 
 -18   2   4        5.54        3.00      9.99 o 
 -16   2   4     1290.47     1447.46     27.86 o 
 -14   2   4        0.93       -2.98      9.68 o 
 -12   2   4     2638.84     2590.88     53.40 o 
 -10   2   4     1305.48     1334.50     18.18 o 
  -8   2   4      273.11      213.89     11.90 o 
  -6   2   4     5504.79     5229.76     42.88 o 
  -4   2   4      312.13      260.01     24.08 o 
  -2   2   4    13932.05    12755.66    128.27 o 
   0   2   4      593.17      466.81     16.43 o 
   2   2   4     2333.62     2419.36     32.32 o 
   4   2   4        5.00       23.73     10.89 o 
   6   2   4      951.14      980.48     77.70 o 
   8   2   4        1.61        5.57      9.71 o 
  10   2   4     2286.60     2582.50     29.31 o 
  12   2   4      370.27      361.83     11.66 o 
  14   2   4      326.32      322.08     12.93 o 
  16   2   4       40.46       30.25     10.96 o 
 -23   3   4       36.09       22.67     11.27 o 
 -21   3   4       56.32       43.65     14.97 o 
 -19   3   4      175.80      163.30     10.82 o 
 -17   3   4      135.15      145.46     10.71 o 
 -15   3   4       22.31       15.63      9.57 o 
 -13   3   4      718.67      768.87     13.70 o 
 -11   3   4      331.35      395.31     11.72 o 
  -9   3   4      574.78      642.93     14.60 o 
  -7   3   4     7679.31     7638.65     42.32 o 
  -5   3   4     1350.02     1134.52     21.81 o 
  -3   3   4       10.54       -0.93     28.02 o 
  -1   3   4      756.34      663.03     22.18 o 
   1   3   4      109.55      103.82     12.35 o 
   3   3   4     4779.46     4734.91     48.20 o 
   5   3   4      591.99      676.25     11.98 o 
   7   3   4        5.29       10.72      9.35 o 
   9   3   4      140.84      151.33     12.49 o 
  11   3   4      496.64      535.70     22.79 o 
  13   3   4      299.23      300.76     11.73 o 
  15   3   4       97.65       99.42     10.26 o 
  17   3   4        0.78        0.10      9.84 o 
 -22   4   4        3.22        7.37     12.09 o 
 -20   4   4       33.97       32.72     10.75 o 
 -18   4   4       89.86       92.11     13.62 o 
 -16   4   4       91.32       76.30      9.95 o 
 -14   4   4      205.28      217.42     11.05 o 
 -12   4   4        2.49        6.56     10.36 o 
 -10   4   4      135.24      155.41     11.72 o 
  -8   4   4      812.46      735.26     17.54 o 
  -6   4   4     1750.76     1788.49     26.17 o 
  -4   4   4     6463.17     6366.58    155.82 o 
  -2   4   4      215.23      202.82     26.16 o 
   0   4   4      811.20      819.72     21.61 o 
   2   4   4     1899.60     2000.68     21.12 o 
   4   4   4       76.97       70.70     11.87 o 
   6   4   4      204.94      235.62     15.55 o 
   8   4   4     1471.49     1566.47     17.29 o 
  10   4   4      250.56      241.50     12.61 o 
  12   4   4       15.93        0.72      9.23 o 
  14   4   4       37.05       33.10     11.80 o 
  16   4   4        1.88        1.67     11.23 o 
 -21   5   4        0.15       -3.13     11.17 o 
 -19   5   4       85.28      102.86     11.06 o 
 -17   5   4       15.72       25.41     10.08 o 
 -15   5   4      600.91      655.13     17.71 o 
 -13   5   4      814.28      799.80     18.79 o 
 -11   5   4     2789.19     2788.13     65.18 o 
  -9   5   4     2311.84     2437.95     23.07 o 
  -7   5   4    12239.04    12168.11    273.65 o 
  -5   5   4     1055.65     1148.64     27.55 o 
  -3   5   4     6276.01     5692.18    181.06 o 
  -1   5   4     2099.95     1999.54     44.92 o 
   1   5   4     1454.36     1313.07     23.82 o 
   3   5   4      109.05       95.99     14.82 o 
   5   5   4      559.63      507.78     16.61 o 
   7   5   4      462.34      505.42     13.94 o 
   9   5   4        0.35       -1.61     10.33 o 
  11   5   4        0.18        2.89     11.88 o 
  13   5   4        0.46       -5.45     12.00 o 
  15   5   4       16.74       15.91     11.79 o 
 -22   6   4       23.17       30.71     13.03 o 
 -20   6   4      322.55      335.58     19.39 o 
 -18   6   4       34.70       19.11     11.69 o 
 -16   6   4      334.42      376.31     13.58 o 
 -14   6   4      227.46      205.18     13.00 o 
 -12   6   4     1959.98     2143.42     25.81 o 
 -10   6   4     1269.29     1247.88     21.60 o 
  -8   6   4     4412.42     4408.95     44.11 o 
  -6   6   4       82.35       49.55     19.45 o 
  -4   6   4     2092.70     1887.00     34.50 o 
  -2   6   4      231.53      183.30     13.61 o 
   0   6   4     1730.89     1580.67     25.37 o 
   2   6   4       67.24       94.47     19.91 o 
   4   6   4     3502.21     3477.29     42.83 o 
   6   6   4        9.10       11.55     10.47 o 
   8   6   4      203.16      260.31     12.50 o 
  10   6   4       70.32       88.00     11.39 o 
  12   6   4      131.39      141.84     11.72 o 
  14   6   4       16.10       23.03     11.30 o 
 -21   7   4      332.44      249.08     63.15 o 
 -19   7   4      155.66      138.80     11.85 o 
 -17   7   4      378.50      373.70     13.59 o 
 -15   7   4     1249.30     1332.59     17.73 o 
 -13   7   4      351.97      334.89     13.17 o 
 -11   7   4      220.22      237.47     34.61 o 
  -9   7   4      760.24      745.57     20.37 o 
  -7   7   4      485.67      379.95     22.23 o 
  -5   7   4      229.01      162.07     16.44 o 
  -3   7   4     1987.53     1964.80     41.68 o 
  -1   7   4      382.29      355.97     17.99 o 
   1   7   4     2981.81     3108.80     42.14 o 
   3   7   4      194.67      194.99     11.88 o 
   5   7   4     1278.75     1299.36     36.40 o 
   7   7   4     3679.70     3840.47     24.54 o 
   9   7   4     1257.43     1296.28     17.87 o 
  11   7   4     1071.84     1076.06     29.66 o 
  13   7   4        0.30        2.71     10.74 o 
  15   7   4      460.93      375.03     26.21 o 
 -20   8   4       92.42       62.64     12.91 o 
 -18   8   4      102.43       87.60     12.51 o 
 -16   8   4       34.75       29.59     14.94 o 
 -14   8   4        4.78        6.47     11.79 o 
 -12   8   4       44.17       39.71     13.25 o 
 -10   8   4      385.79      393.59     31.26 o 
  -8   8   4      404.76      396.61     17.47 o 
   0   8   4      806.71      690.90     25.93 o 
   2   8   4      132.79      121.18     17.60 o 
   4   8   4      103.51      109.90     10.87 o 
   6   8   4      170.14      200.46     12.59 o 
   8   8   4      396.93      404.52     12.22 o 
  10   8   4      163.71      161.74     12.34 o 
  12   8   4       26.31       25.98     10.74 o 
  14   8   4      270.73      204.15     13.21 o 
 -19   9   4        1.38       10.10     12.62 o 
 -17   9   4       54.34       30.18     11.81 o 
 -15   9   4      302.90      308.45     13.09 o 
 -13   9   4       22.07       21.71     12.70 o 
 -11   9   4      258.06      239.49     18.15 o 
  -9   9   4        9.29       14.81     10.34 o 
  -7   9   4      353.95      329.38     15.41 o 
  -5   9   4      504.47      543.65     30.79 o 
  -3   9   4      324.51      280.45     15.05 o 
  -1   9   4      555.01      569.40     21.87 o 
   1   9   4      102.78      125.39     13.83 o 
   3   9   4        0.68        9.60     14.32 o 
   5   9   4        2.33        1.35     11.03 o 
   7   9   4        0.01        4.34     11.33 o 
   9   9   4        0.15       10.26      9.52 o 
  11   9   4        4.40       11.73     10.89 o 
  13   9   4        0.05        3.96     12.99 o 
 -18  10   4       29.37       11.39     12.41 o 
 -16  10   4      112.48      112.41     42.10 o 
 -14  10   4      247.01      242.17     13.75 o 
 -12  10   4      259.58      302.50     12.58 o 
 -10  10   4     1297.63     1373.56     23.63 o 
  -8  10   4     1172.68     1288.29     21.48 o 
  -6  10   4     2015.25     2095.47     26.57 o 
  -4  10   4     9554.51     9898.47    207.80 o 
  -2  10   4      911.40      864.21     27.09 o 
   0  10   4     4440.43     4395.38     43.65 o 
   2  10   4       32.55       32.80     15.22 o 
   4  10   4     1365.14     1453.63     18.37 o 
   6  10   4       41.74       30.98     11.09 o 
   8  10   4      132.64       85.52     37.46 o 
  10  10   4       25.82       29.39     11.00 o 
  12  10   4        5.98      -12.55     12.90 o 
 -17  11   4        2.53        2.02     12.17 o 
 -15  11   4      152.73      160.44     16.48 o 
 -13  11   4        5.60       -2.07     10.21 o 
 -11  11   4      338.58      370.18     12.66 o 
  -9  11   4      498.08      606.09     19.17 o 
  -7  11   4        1.07        9.16     14.87 o 
  -5  11   4      174.02      223.69     16.63 o 
  -3  11   4       78.15       83.25     15.19 o 
  -1  11   4       33.42       55.59     17.02 o 
   1  11   4      438.18      468.63     21.06 o 
   3  11   4       28.70       28.64     10.65 o 
   5  11   4      435.29      434.11    119.79 o 
   7  11   4      175.44      162.47     13.17 o 
   9  11   4      470.25      423.36     23.77 o 
 -14  12   4       18.53       12.40     12.32 o 
 -12  12   4       60.20       58.68     15.41 o 
 -10  12   4       85.36      103.71     14.80 o 
  -8  12   4      155.49      186.93     15.46 o 
  -6  12   4      624.08      660.20     19.46 o 
  -4  12   4       62.81       22.23     15.63 o 
  -2  12   4        0.26        8.96     14.24 o 
   0  12   4      172.85      141.11     15.20 o 
   2  12   4        9.59        2.53     12.12 o 
   4  12   4       61.70       71.57     13.77 o 
   6  12   4       22.47       13.57     11.98 o 
   8  12   4       14.00        5.75     19.76 o 
 -13  13   4        7.11        5.02     13.98 o 
 -11  13   4      952.14     1037.58     22.08 o 
  -9  13   4        1.82        2.10     13.40 o 
  -7  13   4      715.43      709.87     60.43 o 
  -5  13   4      189.94      145.48     16.75 o 
  -3  13   4     1554.67     1538.00     91.11 o 
  -1  13   4       38.93       50.97     16.17 o 
   1  13   4      468.24      510.20     18.85 o 
   3  13   4        1.14        9.63     14.68 o 
   5  13   4      158.93      111.97     38.06 o 
   7  13   4       10.38       18.01     11.30 o 
 -10  14   4       34.51       27.03     15.35 o 
  -8  14   4        2.93       -2.38     13.69 o 
  -6  14   4      138.51      149.79     17.60 o 
  -4  14   4       20.90       15.56     14.56 o 
  -2  14   4       22.49       12.83     15.44 o 
   0  14   4      252.75      242.58    157.21 o 
   2  14   4       15.90       21.64     15.68 o 
   4  14   4      123.87      133.30     14.88 o 
  -3  15   4       89.42       62.16     35.89 o 
 -23   1   5       69.03       31.41     24.10 o 
 -21   1   5       10.56       17.17     13.45 o 
 -19   1   5      448.67      500.38     18.58 o 
 -17   1   5      180.13      195.07     10.86 o 
 -15   1   5      807.09      859.97     20.08 o 
 -13   1   5        0.41        4.91      9.84 o 
 -11   1   5     3318.23     3458.47     24.68 o 
  -9   1   5      776.00      790.90     15.56 o 
  -7   1   5      896.57      917.74     19.30 o 
  -5   1   5     2238.52     1893.71     44.22 o 
  -3   1   5      910.07      790.22     37.05 o 
  -1   1   5     3359.91     3116.14     31.04 o 
   1   1   5     1263.92     1166.87     27.77 o 
   3   1   5     1074.66     1054.55     14.04 o 
   5   1   5      410.15      410.78     11.72 o 
   7   1   5     1035.25     1030.72     38.43 o 
   9   1   5       89.22      110.72     13.85 o 
  11   1   5     1981.77     2224.31     48.76 o 
  13   1   5       45.89       24.77     10.39 o 
  15   1   5     1035.01      967.23    173.75 o 
 -24   2   5        3.41       -3.55     10.62 o 
 -22   2   5      231.54      229.52     22.09 o 
 -20   2   5       50.97       55.39      9.65 o 
 -18   2   5        0.20       -2.36     10.34 o 
 -16   2   5      754.80      769.45     13.89 o 
 -14   2   5        2.02        2.17     10.26 o 
 -12   2   5     3777.81     3806.64     25.33 o 
 -10   2   5     1168.79     1061.96     17.00 o 
  -8   2   5    10141.01     9752.00    147.87 o 
  -6   2   5     8414.67     7704.75     73.40 o 
  -4   2   5     2150.86     1825.25     47.55 o 
  -2   2   5     4149.13     3618.18     61.36 o 
   0   2   5     9133.97     9045.69     42.72 o 
   2   2   5       50.44       13.58     12.73 o 
   4   2   5       26.15       26.92      9.07 o 
   6   2   5      999.04      864.72     18.81 o 
   8   2   5      215.26      250.96     15.03 o 
  10   2   5       32.81       40.07     10.39 o 
  12   2   5       85.22      119.53      9.36 o 
  14   2   5      172.35      157.45     21.09 o 
  16   2   5      117.79       68.75     15.88 o 
 -23   3   5       15.91       10.02     10.96 o 
 -21   3   5      657.33      678.10     14.45 o 
 -19   3   5        7.16       10.86      9.49 o 
 -17   3   5      874.25      903.63     14.65 o 
 -15   3   5      477.25      513.81     19.90 o 
 -13   3   5     1519.85     1414.79     16.44 o 
 -11   3   5     8849.30     9419.94     60.99 o 
  -9   3   5     2743.20     2540.68     38.03 o 
  -7   3   5      437.97      462.40     19.72 o 
  -5   3   5     6693.30     6060.57     56.69 o 
  -3   3   5      258.36      268.12     29.40 o 
  -1   3   5     5433.47     4915.26    236.16 o 
   1   3   5     9140.52     8664.02    110.08 o 
   3   3   5     2745.68     2565.34     52.05 o 
   5   3   5      264.08      275.99     13.09 o 
   7   3   5      395.59      409.57     14.14 o 
   9   3   5      416.49      502.67     16.28 o 
  11   3   5        4.65       12.28      9.76 o 
  13   3   5      448.49      447.17     22.02 o 
  15   3   5        8.88        7.40     10.08 o 
 -22   4   5       91.27       78.32     14.42 o 
 -20   4   5      830.51      891.40     22.56 o 
 -18   4   5      295.89      277.86     35.92 o 
 -16   4   5      404.04      400.07     12.43 o 
 -14   4   5     1072.50     1154.07     28.13 o 
 -12   4   5     2099.08     2120.31     28.11 o 
 -10   4   5     1213.23     1205.08     19.00 o 
  -8   4   5       55.33       11.00     12.74 o 
  -6   4   5    19483.26    19873.64    489.11 o 
  -4   4   5     4815.36     4747.72     75.50 o 
  -2   4   5     4196.04     4190.76     60.89 o 
   0   4   5     1535.75     1706.36     26.36 o 
   2   4   5     4093.51     4329.25     29.09 o 
   4   4   5      878.49      918.99     23.96 o 
   6   4   5     3163.30     3178.41     58.03 o 
   8   4   5      412.96      448.27     39.03 o 
  10   4   5      498.54      542.03     25.71 o 
  12   4   5        4.18       -3.69     12.43 o 
  14   4   5      188.57      192.02     14.03 o 
 -23   5   5       71.25       51.65     11.86 o 
 -21   5   5      197.00      178.74     15.74 o 
 -19   5   5       20.18       10.05     10.04 o 
 -17   5   5        2.63        4.84      9.93 o 
 -15   5   5      371.10      421.51     14.04 o 
 -13   5   5        2.16        3.10     11.11 o 
 -11   5   5      439.56      437.60     13.39 o 
  -9   5   5     1053.47     1154.79     18.97 o 
  -7   5   5     5856.37     6411.59     45.06 o 
  -5   5   5      426.33      496.57     18.40 o 
  -3   5   5     1987.04     2247.50     48.39 o 
  -1   5   5     3117.14     3025.80     33.64 o 
   1   5   5     1836.41     2272.41     41.40 o 
   3   5   5      757.34      747.76     47.12 o 
   5   5   5      462.60      516.58     13.46 o 
   7   5   5      128.90      164.01     12.25 o 
   9   5   5        1.42       -7.46     10.76 o 
  11   5   5      223.73      224.95     17.93 o 
  13   5   5        0.94      -11.89     11.89 o 
  15   5   5        0.05        2.90     11.87 o 
 -22   6   5       28.69       18.30     13.33 o 
 -20   6   5        2.02       -0.30     11.06 o 
 -18   6   5      347.06      342.14     13.55 o 
 -16   6   5       14.00       -0.58     11.81 o 
 -14   6   5      220.26      231.63     13.29 o 
 -12   6   5       21.07       44.28     23.04 o 
 -10   6   5      139.26      157.59     14.13 o 
  -8   6   5     1150.81     1270.95     21.27 o 
  -6   6   5     1168.72     1185.99     21.91 o 
  -4   6   5      434.26      517.94     24.31 o 
  -2   6   5      244.17      262.10     18.47 o 
   0   6   5      221.28      255.37     16.37 o 
   2   6   5     1396.43     1480.83     29.75 o 
   4   6   5      957.49      974.15     16.11 o 
   6   6   5       52.72       74.33     12.06 o 
   8   6   5       71.43       81.21     11.18 o 
  10   6   5       77.56       49.31     17.03 o 
  12   6   5        9.84      -12.08     12.22 o 
  14   6   5        3.07        2.84     17.48 o 
 -21   7   5       35.53        5.84     12.27 o 
 -19   7   5      289.54      291.53     23.47 o 
 -17   7   5       44.87       40.78     12.35 o 
 -15   7   5      248.51      258.94     14.43 o 
 -13   7   5       14.67        4.39     11.39 o 
 -11   7   5       96.50      116.10     14.17 o 
  -9   7   5      175.60      144.36     12.99 o 
  -7   7   5      124.62      163.69     23.85 o 
  -3   7   5      526.20      648.70     20.71 o 
  -1   7   5       69.18       55.34     22.69 o 
   1   7   5      667.04      741.37     27.09 o 
   3   7   5      971.30      942.63     15.73 o 
   5   7   5       31.63       41.96     11.18 o 
   7   7   5        9.45       11.42     10.62 o 
   9   7   5      229.87      214.96     70.27 o 
  11   7   5        0.75       -3.78     15.68 o 
  13   7   5       25.30       -8.72     11.46 o 
 -20   8   5        1.06       -0.80     13.17 o 
 -18   8   5      265.23      234.07     50.75 o 
 -16   8   5        5.59       -4.89     11.55 o 
 -14   8   5      156.71      164.20     12.49 o 
 -12   8   5      868.13      877.63     20.05 o 
 -10   8   5       38.69       53.77     14.51 o 
  -2   8   5     3565.82     3514.11     62.86 o 
   0   8   5       41.21       27.83     14.08 o 
   2   8   5     2658.76     2713.88     45.38 o 
   4   8   5       61.64       56.93      9.94 o 
   6   8   5     1046.03     1044.77     16.51 o 
   8   8   5       96.95      113.25     10.87 o 
  10   8   5      459.32      524.52     44.94 o 
  12   8   5        0.29        1.36     11.60 o 
 -19   9   5       37.97       33.11     12.47 o 
 -17   9   5      568.30      572.97     18.79 o 
 -15   9   5       12.09        8.31     11.65 o 
 -13   9   5      752.30      752.65     15.75 o 
 -11   9   5      364.41      404.55     14.15 o 
  -9   9   5     2433.06     2485.25    127.69 o 
  -7   9   5      167.22      157.91     17.13 o 
  -5   9   5     1704.73     1664.04     34.73 o 
  -3   9   5      568.46      539.87     22.00 o 
  -1   9   5     1437.53     1458.42     18.53 o 
   1   9   5      536.57      479.79     29.64 o 
   3   9   5      200.22      227.67     13.30 o 
   5   9   5      399.23      416.21     24.81 o 
   7   9   5       26.76       16.39     10.46 o 
   9   9   5       19.89       22.88     11.32 o 
  11   9   5       14.88        8.53     12.62 o 
 -18  10   5      184.62      153.95     19.32 o 
 -16  10   5       33.19       48.89     13.20 o 
 -14  10   5      954.98     1106.44     21.52 o 
 -12  10   5       25.73       35.72     11.63 o 
 -10  10   5     2121.28     2311.34     38.09 o 
  -8  10   5       65.61       90.76     21.76 o 
  -6  10   5     2392.04     2666.20    186.38 o 
  -4  10   5       35.06       28.92     15.47 o 
  -2  10   5      746.60      816.22     22.34 o 
   0  10   5       33.25       24.83     10.81 o 
   2  10   5      183.43      179.75     16.12 o 
   4  10   5       82.35       98.07     11.11 o 
   6  10   5       29.23       23.39     10.72 o 
   8  10   5       44.49       36.50     18.52 o 
  10  10   5       56.03       36.32     18.45 o 
 -17  11   5        0.02       -1.19     12.48 o 
 -15  11   5        1.43        1.82     12.82 o 
 -13  11   5      134.74      146.83     23.18 o 
 -11  11   5       75.70       55.03     25.47 o 
  -9  11   5      272.38      277.26     20.84 o 
  -7  11   5        0.12       10.56     15.41 o 
  -5  11   5       20.52       15.76     14.69 o 
  -3  11   5      169.35      158.42     29.98 o 
  -1  11   5     1000.88     1094.21     20.30 o 
   1  11   5        0.01        4.04     11.57 o 
   3  11   5      351.12      338.37    102.29 o 
   5  11   5      374.51      365.85     33.67 o 
   7  11   5      184.48      215.43     17.49 o 
   9  11   5      146.74      126.91     34.37 o 
 -16  12   5       66.02       40.50     26.75 o 
 -14  12   5      408.95      391.83     29.40 o 
 -12  12   5        0.18        1.72     15.61 o 
 -10  12   5      212.01      203.27     28.25 o 
  -8  12   5      427.31      449.57     19.06 o 
  -6  12   5      217.69      157.12     78.84 o 
  -4  12   5       41.64       52.15     16.02 o 
  -2  12   5      174.82      154.20     14.13 o 
   0  12   5      154.63      172.03     15.80 o 
   2  12   5      110.29      114.78     12.51 o 
   4  12   5        0.02        8.88     10.21 o 
   6  12   5       21.42        0.70     11.93 o 
   8  12   5        8.67       -4.94     10.82 o 
 -13  13   5       89.85       32.34     29.75 o 
 -11  13   5       18.78       15.25     16.63 o 
  -9  13   5      193.75      218.01     17.47 o 
  -7  13   5       44.98       32.62     16.21 o 
  -5  13   5      235.43      297.05     16.79 o 
  -3  13   5      468.93      514.38     39.36 o 
  -1  13   5      157.07      177.20     17.66 o 
   1  13   5      119.14      122.75     16.36 o 
   3  13   5       56.63       29.49     11.12 o 
   5  13   5      262.18      223.72     13.99 o 
 -10  14   5       11.29        7.40     17.19 o 
  -8  14   5       47.80       17.37     17.41 o 
  -6  14   5       52.17       34.40     22.46 o 
  -4  14   5       30.75       22.20     16.24 o 
  -2  14   5        5.89      -10.03     14.77 o 
   0  14   5       14.79       32.35     14.41 o 
   2  14   5      247.27      158.66    119.70 o 
 -24   0   6       51.55        9.84     36.47 o 
 -22   0   6       77.15       68.49     14.64 o 
 -20   0   6      781.98      857.69     28.36 o 
 -18   0   6       48.00       73.37     17.25 o 
 -16   0   6     1757.39     1807.19    110.09 o 
 -14   0   6        8.84       12.74     14.32 o 
 -12   0   6      796.80      806.16     22.35 o 
 -10   0   6      208.92      281.82     17.03 o 
  -8   0   6     9523.39     8563.79     91.69 o 
  -6   0   6     8952.43     8234.50     94.00 o 
  -4   0   6    25376.32    23560.64    141.00 o 
  -2   0   6       72.27       83.58     21.07 o 
   0   0   6     6424.95     6626.63     44.04 o 
   2   0   6      178.68      210.87     15.26 o 
   4   0   6     3388.61     2515.08   1198.88 o 
   6   0   6      168.40      217.64     19.22 o 
   8   0   6     2112.66     2215.78     37.28 o 
  10   0   6      241.05      258.96     20.37 o 
  12   0   6        3.33        1.89     33.46 o 
  14   0   6      221.61      141.32     59.39 o 
 -25   1   6        4.96        8.80     11.24 o 
 -23   1   6        5.25        8.54     10.20 o 
 -21   1   6      569.66      575.87     20.89 o 
 -19   1   6      160.87      179.24     11.62 o 
 -17   1   6     2206.33     2280.18     37.40 o 
 -15   1   6      656.32      614.91     17.78 o 
 -13   1   6     3296.18     3461.35     23.83 o 
 -11   1   6     9713.47     9386.93     39.77 o 
  -9   1   6      653.47      774.85     17.01 o 
  -7   1   6     3210.71     2837.26     40.77 o 
  -5   1   6      225.00      206.07     28.25 o 
  -3   1   6      908.22      722.45     20.48 o 
  -1   1   6        4.16        9.70     12.38 o 
   1   1   6     3675.41     3603.92     38.09 o 
   3   1   6      498.45      543.66     39.84 o 
   5   1   6      613.99      654.85     16.94 o 
   7   1   6       53.24       49.75     18.29 o 
   9   1   6      596.77      630.75     12.10 o 
  11   1   6      226.04      229.00     72.55 o 
  13   1   6      674.73      659.95     35.89 o 
  15   1   6      168.56      118.28     32.46 o 
 -24   2   6       23.25       16.80     11.15 o 
 -22   2   6      155.84      159.14     11.39 o 
 -20   2   6       22.90        6.27     10.00 o 
 -18   2   6      110.14       88.80     10.94 o 
 -16   2   6      847.50      825.66     15.31 o 
 -14   2   6      427.04      445.12     12.54 o 
 -12   2   6      811.74      765.15     14.35 o 
 -10   2   6        9.16        3.01     11.43 o 
  -8   2   6      582.41      622.45     17.93 o 
  -6   2   6       79.28       87.10     19.20 o 
  -4   2   6     1719.54     1452.87     46.77 o 
  -2   2   6       62.65       82.09     11.63 o 
   0   2   6        0.79       10.50     11.14 o 
   2   2   6       95.68       97.74     10.77 o 
   4   2   6      124.07      127.30     13.45 o 
   6   2   6       21.63       22.59     11.49 o 
   8   2   6        0.19       -2.35      9.69 o 
  10   2   6      212.43      214.18     12.06 o 
  12   2   6      352.14      349.11     24.75 o 
  14   2   6       65.21       57.92     14.97 o 
 -23   3   6      180.94      170.58     12.23 o 
 -21   3   6      529.43      512.20     23.03 o 
 -19   3   6      311.13      308.51     19.55 o 
 -17   3   6     1792.72     1832.71     44.31 o 
 -15   3   6     1338.83     1439.14     16.89 o 
 -13   3   6      536.73      570.20     13.33 o 
 -11   3   6     1750.97     1860.78     19.93 o 
  -9   3   6      228.83      242.55     16.26 o 
  -7   3   6        3.07       15.05     23.38 o 
  -5   3   6     2548.85     2617.66     55.58 o 
  -3   3   6     1250.92     1226.43     40.06 o 
  -1   3   6      919.77      954.64     33.83 o 
   1   3   6     1386.51     1396.41     18.88 o 
   3   3   6       24.28       22.83     12.76 o 
   5   3   6      234.11      261.95     16.99 o 
   7   3   6       70.01       57.60      9.86 o 
   9   3   6        8.98       39.11     10.66 o 
  11   3   6      205.13      213.85     11.26 o 
  13   3   6       29.46       26.44     10.64 o 
  15   3   6       42.65       49.10     10.61 o 
 -24   4   6       25.19       26.82     11.88 o 
 -22   4   6        1.12        5.07      9.99 o 
 -20   4   6       17.62       -1.89     10.89 o 
 -18   4   6      117.76      143.37     10.88 o 
 -16   4   6      940.36      912.35     14.10 o 
 -14   4   6       13.17       13.27      9.20 o 
 -12   4   6        2.56        3.99     11.84 o 
 -10   4   6        2.73        6.03     11.99 o 
  -8   4   6      185.89      214.40     24.54 o 
  -6   4   6      276.93      245.83     19.58 o 
  -4   4   6      889.92      799.02     37.74 o 
  -2   4   6     3085.14     3225.12     36.67 o 
   0   4   6     1765.52     1741.48     20.83 o 
   2   4   6      336.91      394.13     15.43 o 
   4   4   6       30.36       28.47     12.88 o 
   6   4   6      448.56      459.73     13.12 o 
   8   4   6        1.95      -21.08     34.06 o 
  10   4   6       87.41       95.38     33.18 o 
  12   4   6       75.41       74.34     11.53 o 
  14   4   6        1.66       -7.34     19.33 o 
 -23   5   6        2.80        8.36     10.30 o 
 -21   5   6      290.52      329.28     12.86 o 
 -19   5   6        0.27       -7.37     10.41 o 
 -17   5   6       11.98       17.86      9.95 o 
 -15   5   6       47.17       25.00     12.08 o 
 -13   5   6       21.31       21.59     10.11 o 
 -11   5   6     2507.56     2517.41     23.24 o 
  -9   5   6        3.55       -1.35     12.08 o 
  -7   5   6     6374.20     6345.58    202.24 o 
  -5   5   6        2.50        5.93     12.00 o 
  -3   5   6     1491.11     1389.67     39.36 o 
  -1   5   6       39.68       30.67     15.71 o 
   1   5   6     1672.00     1571.98     70.97 o 
   3   5   6      121.48      133.13     13.66 o 
   5   5   6      733.71      747.72     32.07 o 
   7   5   6       15.42       19.42     10.75 o 
   9   5   6       10.56       -3.94     10.62 o 
  11   5   6       96.47      117.96     32.61 o 
  13   5   6        4.22       -2.13     11.18 o 
 -22   6   6      867.63      872.04     19.18 o 
 -20   6   6       87.36       72.23     14.08 o 
 -18   6   6     1684.05     1794.26     20.76 o 
 -16   6   6      592.73      669.77     16.26 o 
 -14   6   6      640.28      654.14     14.82 o 
 -12   6   6      651.29      721.07     14.61 o 
 -10   6   6       50.76       52.67     13.00 o 
  -8   6   6      234.00      220.35     23.08 o 
  -6   6   6     2384.96     2366.97     58.11 o 
  -4   6   6     3318.18     2939.09     54.18 o 
  -2   6   6     1644.85     1661.47     58.58 o 
   0   6   6     5227.52     4960.38     53.95 o 
   2   6   6      147.04      139.97     11.71 o 
   4   6   6     5382.55     5751.49     77.77 o 
   6   6   6        0.02        5.24     10.76 o 
   8   6   6      763.44      803.74     32.56 o 
  10   6   6       54.86       45.96     15.42 o 
  12   6   6      107.01       91.77     29.22 o 
 -21   7   6      179.01      218.87     26.43 o 
 -19   7   6      128.46       99.42     39.64 o 
 -17   7   6      713.99      763.15     40.33 o 
 -15   7   6      294.70      284.36     16.71 o 
 -13   7   6     1622.72     1657.92     37.69 o 
 -11   7   6     3302.09     3227.69     28.91 o 
  -9   7   6      271.62      280.29     20.27 o 
  -7   7   6     1835.10     1831.20     47.93 o 
  -3   7   6       41.97       32.81     15.93 o 
  -1   7   6      249.46      248.20     22.92 o 
   1   7   6      472.44      390.38     16.86 o 
   3   7   6        0.64      -11.10     11.26 o 
   5   7   6      185.06      183.21     40.84 o 
   7   7   6      187.71      165.93     19.67 o 
   9   7   6      732.00      641.20    153.91 o 
  11   7   6       11.57       13.51     12.83 o 
  13   7   6       55.57       15.14     18.42 o 
 -20   8   6       89.02       56.21     14.18 o 
 -18   8   6        5.09       10.50     13.06 o 
 -16   8   6      241.88      238.55     48.61 o 
 -14   8   6       63.06       60.73     12.78 o 
 -12   8   6       87.25       72.63     11.96 o 
 -10   8   6       71.73       57.65     24.54 o 
  -8   8   6      676.64      639.50     31.49 o 
  -2   8   6       15.66        8.10     20.61 o 
   0   8   6       37.57       26.69     14.82 o 
   2   8   6      109.06      119.49     12.09 o 
   4   8   6     1114.00     1101.14     25.59 o 
   6   8   6      115.31      100.87     31.31 o 
   8   8   6      678.99      632.40     22.14 o 
  10   8   6      163.41      117.30     21.92 o 
  12   8   6       35.59       11.04     12.79 o 
 -19   9   6        9.98       10.61     12.35 o 
 -17   9   6        3.36        8.24     11.44 o 
 -15   9   6      113.88      125.69     11.80 o 
 -13   9   6      568.26      612.57     23.13 o 
 -11   9   6      143.97      145.04     14.19 o 
  -9   9   6      272.29      258.33     18.64 o 
  -7   9   6      201.18      178.74     21.53 o 
  -5   9   6      765.95      656.63     24.54 o 
  -3   9   6       35.63       32.31     12.20 o 
  -1   9   6     2942.16     2785.01     62.05 o 
   1   9   6       84.57      109.26     15.14 o 
   3   9   6      113.90       93.82     24.17 o 
   5   9   6      332.67      390.85     13.26 o 
   7   9   6       21.37       13.08      9.97 o 
   9   9   6       54.15       72.57     11.38 o 
  11   9   6        1.94       -1.88     12.95 o 
 -18  10   6       12.61        0.31     12.33 o 
 -16  10   6        0.35       -1.98     12.42 o 
 -14  10   6      282.99      306.95     17.66 o 
 -12  10   6      240.97      251.79     15.38 o 
 -10  10   6     1250.65     1315.50     21.77 o 
  -8  10   6      259.66      210.00     18.99 o 
  -6  10   6      304.82      257.47     22.00 o 
  -4  10   6      163.98      144.30     16.45 o 
  -2  10   6     1399.61     1281.10     26.74 o 
   0  10   6      180.29      169.65     12.05 o 
   2  10   6      341.30      343.79     16.53 o 
   4  10   6       10.06        8.49     10.94 o 
   6  10   6        4.92       16.83     11.57 o 
   8  10   6        2.89        3.98     11.43 o 
  10  10   6       16.59        4.77     12.17 o 
 -17  11   6      185.55      175.16     13.60 o 
 -15  11   6      535.24      498.43     15.29 o 
 -13  11   6        4.98        8.96     13.57 o 
 -11  11   6      215.29      214.19     18.44 o 
  -9  11   6      140.06      144.25     18.99 o 
  -7  11   6      279.31      353.32     22.92 o 
  -5  11   6      129.33      129.26     16.05 o 
  -3  11   6       31.13       45.76     18.18 o 
  -1  11   6      210.61      227.26     13.71 o 
   1  11   6        7.23       -5.08     11.48 o 
   3  11   6        4.99       13.11     12.02 o 
   5  11   6       24.15       30.20     16.68 o 
   7  11   6        3.27        5.24     11.80 o 
 -16  12   6        9.78        7.40     11.73 o 
 -14  12   6       24.91       18.74     13.49 o 
 -12  12   6       46.25       52.47     13.20 o 
 -10  12   6       38.10       18.28     16.76 o 
  -8  12   6      257.13      281.55     23.85 o 
  -6  12   6      225.80      261.10     30.33 o 
  -4  12   6      205.26      143.97     48.85 o 
  -2  12   6       40.92       34.64     32.30 o 
   0  12   6     1159.15     1114.59     41.26 o 
   2  12   6        4.01        0.38     10.76 o 
   4  12   6      654.19      540.55     86.04 o 
   6  12   6       63.23       55.18     16.88 o 
 -13  13   6       94.12       68.17     14.38 o 
 -11  13   6      272.61      268.95     16.92 o 
  -9  13   6       99.66      110.52     27.67 o 
  -7  13   6      398.54      369.53     25.93 o 
  -5  13   6       39.55       45.42     16.75 o 
  -3  13   6      868.86      806.38     21.30 o 
  -1  13   6        8.16        8.46     15.46 o 
   1  13   6       45.83       28.54     15.63 o 
   3  13   6        0.02        4.43     10.29 o 
 -10  14   6        6.21        9.25     13.68 o 
  -8  14   6        1.65      -12.97     20.84 o 
  -6  14   6       33.97       14.60     16.46 o 
  -4  14   6        2.66       14.78     16.80 o 
  -2  14   6       37.74       45.07     16.08 o 
   0  14   6       44.25       60.16     16.73 o 
 -25   1   7       13.50       17.28     11.74 o 
 -23   1   7       11.15       -8.68     10.76 o 
 -21   1   7       63.00       62.99     10.00 o 
 -19   1   7       45.56       52.62     10.77 o 
 -17   1   7     1788.56     1916.81     28.47 o 
 -15   1   7      502.75      479.34     12.93 o 
 -13   1   7      440.90      513.06     13.57 o 
 -11   1   7     1870.87     1968.76     21.38 o 
  -9   1   7       38.14       62.07     16.48 o 
  -7   1   7      545.68      548.19     21.33 o 
  -5   1   7     1067.90      995.60     36.58 o 
  -3   1   7      776.69      691.32     16.73 o 
  -1   1   7     3860.43     3938.93     27.67 o 
   1   1   7       79.52       91.41      9.74 o 
   3   1   7     2542.31     2626.80     41.44 o 
   5   1   7      295.99      306.23     12.26 o 
   7   1   7        1.39        3.02      9.13 o 
   9   1   7      141.90      134.12     12.13 o 
  11   1   7       72.24       96.20     26.97 o 
  13   1   7      362.17      287.14     33.95 o 
 -24   2   7       32.13       41.85     11.46 o 
 -22   2   7      315.65      305.91     14.10 o 
 -20   2   7        0.52        7.77     10.66 o 
 -18   2   7      153.00      169.22     11.12 o 
 -16   2   7     1778.88     1847.23     18.58 o 
 -14   2   7      342.60      367.96     11.68 o 
 -12   2   7       50.07       34.33     11.18 o 
 -10   2   7     5056.31     5039.06     51.18 o 
  -8   2   7     2871.81     3229.23     93.27 o 
  -6   2   7       77.21      134.29     30.79 o 
  -4   2   7        8.34       14.12     22.92 o 
  -2   2   7      153.56      245.06     13.72 o 
   0   2   7     1379.79     1354.09     18.81 o 
   2   2   7        2.77        1.80     12.63 o 
   4   2   7      115.54      111.09     13.51 o 
   6   2   7     1263.50     1376.64     47.44 o 
   8   2   7      200.95      233.90     11.30 o 
  10   2   7      752.51      821.63     13.85 o 
  12   2   7      211.31      207.92     35.16 o 
  14   2   7      141.80      142.74     11.25 o 
 -25   3   7      134.35      100.59     12.37 o 
 -23   3   7        1.48       10.33     10.43 o 
 -21   3   7     1668.19     1762.29     50.10 o 
 -19   3   7      197.17      233.71     11.55 o 
 -17   3   7     3241.29     3583.29     70.45 o 
 -15   3   7       75.58       77.80     10.46 o 
 -13   3   7     2384.46     2387.87     27.14 o 
 -11   3   7      240.36      200.66     13.22 o 
  -9   3   7     8845.11     8797.82     67.84 o 
  -7   3   7     1766.31     1773.09     34.50 o 
  -5   3   7     8197.99     8044.94    159.64 o 
  -3   3   7       31.32        5.79     20.37 o 
  -1   3   7       22.48        8.48     11.48 o 
   1   3   7      678.93      656.43     23.68 o 
   3   3   7      250.53      240.96     14.54 o 
   5   3   7      546.96      614.41     27.85 o 
   7   3   7      321.23      344.14     12.42 o 
   9   3   7       46.48       54.54      9.60 o 
  11   3   7      165.59      183.47     10.63 o 
  13   3   7        5.09       -0.32     12.95 o 
 -24   4   7      141.83      137.36     12.12 o 
 -22   4   7        2.83        7.20     10.52 o 
 -20   4   7      311.52      335.63     15.61 o 
 -18   4   7      624.12      662.54     20.42 o 
 -16   4   7     2205.45     2322.06     22.32 o 
 -14   4   7      265.95      259.63     11.45 o 
 -12   4   7    15185.50    15818.72     97.00 o 
 -10   4   7      173.82      104.50     14.06 o 
  -8   4   7     6951.18     7123.83     59.27 o 
  -6   4   7     2177.28     2064.51     36.96 o 
  -4   4   7     6579.34     6752.68     80.57 o 
  -2   4   7     5464.90     5741.08     43.96 o 
   0   4   7      170.84      169.59     11.88 o 
   2   4   7     2166.91     2189.32     23.86 o 
   4   4   7        0.49       11.00     11.27 o 
   6   4   7      205.59      212.37     12.59 o 
   8   4   7       81.98       81.57     11.36 o 
  10   4   7      286.57      295.55     13.01 o 
  12   4   7        6.17      -11.91     11.91 o 
 -23   5   7        6.47       12.88     11.02 o 
 -21   5   7      113.00       97.39     11.04 o 
 -19   5   7      226.18      217.17     12.10 o 
 -17   5   7      146.21      151.79     11.93 o 
 -15   5   7      521.85      547.86     15.11 o 
 -13   5   7      572.96      627.82     18.25 o 
 -11   5   7      138.92      129.40     13.28 o 
  -9   5   7      171.55      186.85     22.00 o 
  -7   5   7        0.22      -17.81     18.11 o 
  -5   5   7      288.47      376.96     22.34 o 
  -3   5   7     1703.15     1671.21     38.90 o 
  -1   5   7       20.67        6.95     14.73 o 
   1   5   7      238.56      245.74     14.46 o 
   3   5   7       10.34       18.90     10.81 o 
   5   5   7      221.77      253.01     12.62 o 
   7   5   7       17.91       19.32     11.57 o 
   9   5   7        1.70       -3.93     11.41 o 
  11   5   7       17.99       12.52     11.75 o 
  13   5   7       52.81       41.65     12.86 o 
 -22   6   7        0.75       10.46     11.93 o 
 -20   6   7        8.85       10.09     11.91 o 
 -18   6   7       92.96       88.00     11.25 o 
 -16   6   7       64.62       65.33     11.02 o 
 -14   6   7      160.36      128.93     11.48 o 
 -12   6   7       26.19       34.40     12.13 o 
 -10   6   7      446.29      431.05     17.17 o 
  -8   6   7      293.83      289.88     42.37 o 
  -6   6   7     1003.15     1088.21     43.53 o 
  -4   6   7     1344.60     1387.35     38.67 o 
  -2   6   7     1012.75     1038.66     34.27 o 
   0   6   7     1508.46     1447.94     34.38 o 
   2   6   7        0.87        4.56     10.28 o 
   4   6   7     2371.58     2406.14     76.56 o 
   6   6   7       78.90       58.18     19.08 o 
   8   6   7      578.06      584.98     23.82 o 
  10   6   7      143.71      140.91     25.29 o 
  12   6   7       26.28        8.88     11.49 o 
 -23   7   7       13.17        0.39     17.10 o 
 -21   7   7       11.51        0.84     11.87 o 
 -19   7   7       14.37        3.36     12.06 o 
 -17   7   7       43.36       35.95     11.92 o 
 -15   7   7       26.15       18.98     11.41 o 
 -13   7   7      232.24      236.91     13.56 o 
 -11   7   7       13.55       23.38     21.58 o 
  -9   7   7      261.48      273.16     25.36 o 
  -7   7   7      360.06      392.22     31.95 o 
  -5   7   7       42.00       26.86     21.07 o 
  -3   7   7       93.56      111.14     21.07 o 
  -1   7   7      415.03      429.84     17.59 o 
   1   7   7      206.02      285.21     12.64 o 
   3   7   7        1.75        4.04     11.18 o 
   5   7   7        1.23        0.59     11.34 o 
   7   7   7      165.74      131.66     18.75 o 
   9   7   7      174.17      171.24     16.83 o 
  11   7   7        5.69      -12.10     12.10 o 
 -22   8   7       22.20       33.32     14.22 o 
 -20   8   7      285.84      255.36     13.56 o 
 -18   8   7        0.09        3.49     11.96 o 
 -16   8   7      502.70      523.58     16.90 o 
 -14   8   7      525.98      548.62     16.61 o 
 -12   8   7      481.70      508.26     16.18 o 
 -10   8   7      212.26      213.64     23.16 o 
  -8   8   7        2.91       -1.85     24.54 o 
  -4   8   7      763.39      698.07     29.17 o 
  -2   8   7      585.98      591.52     20.36 o 
   0   8   7     1265.72     1381.39     43.76 o 
   2   8   7        9.61       22.98     14.26 o 
   4   8   7     2008.25     2166.93     37.27 o 
   6   8   7       81.15       95.58     19.25 o 
   8   8   7      692.54      653.78     22.39 o 
  10   8   7       22.87        5.13     11.62 o 
 -21   9   7       75.55       18.82     13.11 o 
 -19   9   7       48.94       37.20     12.26 o 
 -17   9   7      163.96      157.66     13.79 o 
 -15   9   7      881.17      947.79     31.75 o 
 -13   9   7        9.32       -6.20     11.49 o 
 -11   9   7      795.32      709.91     27.44 o 
  -9   9   7     1263.73     1332.01     31.26 o 
  -7   9   7      623.09      565.87     24.77 o 
  -5   9   7     3014.54     3162.29     38.67 o 
  -3   9   7       53.44       30.84     13.02 o 
  -1   9   7     1980.85     2091.90     94.12 o 
   1   9   7      625.36      591.31     23.53 o 
   3   9   7      308.54      314.42     15.06 o 
   5   9   7      532.60      522.95     14.97 o 
   7   9   7      230.33      219.55     13.90 o 
   9   9   7        1.63        0.42     11.43 o 
 -20  10   7      203.92      167.92     30.47 o 
 -18  10   7        0.81        0.95     13.28 o 
 -16  10   7      555.47      555.68     15.28 o 
 -14  10   7      958.99      963.64     22.02 o 
 -12  10   7     1352.48     1453.70     23.63 o 
 -10  10   7     2018.01     1896.45    199.09 o 
  -8  10   7      680.84      769.03     25.47 o 
  -6  10   7      489.61      561.01     21.53 o 
  -4  10   7      178.57      232.54     15.37 o 
  -2  10   7      635.59      626.89     16.63 o 
   0  10   7      314.65      319.36     26.16 o 
   2  10   7      512.77      537.57     15.40 o 
   4  10   7       53.99       20.39     12.47 o 
   6  10   7       96.65       57.95     21.63 o 
   8  10   7      122.39       89.48     26.88 o 
 -17  11   7      216.93      191.77     29.01 o 
 -15  11   7      330.01      365.90     21.79 o 
 -13  11   7      209.01      207.85     16.40 o 
 -11  11   7        9.45        4.85     12.61 o 
  -9  11   7       32.72       17.19     16.94 o 
  -7  11   7       66.10       76.87     20.14 o 
  -5  11   7      524.49      578.83     22.46 o 
  -3  11   7        0.13      -10.01     13.17 o 
  -1  11   7       27.39       40.73     11.75 o 
   1  11   7       90.82       73.47     14.88 o 
   3  11   7        0.69        5.09     12.36 o 
   5  11   7       68.40       62.69     13.33 o 
   7  11   7        2.42       -6.75     13.24 o 
 -16  12   7        4.82       -1.55     15.11 o 
 -14  12   7      838.57      844.34     29.40 o 
 -12  12   7       18.69        6.58     14.97 o 
 -10  12   7       67.64       50.39     16.06 o 
  -8  12   7        1.99       11.74     14.45 o 
  -6  12   7      193.79      178.98     20.14 o 
  -4  12   7        1.57       19.44     14.51 o 
  -2  12   7       29.32       18.21     15.06 o 
   0  12   7        6.67        3.47     11.77 o 
   2  12   7       90.05       76.80     11.40 o 
   4  12   7       11.84        6.36     12.56 o 
 -13  13   7      171.35      173.32     17.10 o 
 -11  13   7       26.40       27.91     14.60 o 
  -9  13   7      202.34      237.83     18.41 o 
  -7  13   7        1.51       28.48     17.83 o 
  -5  13   7      237.43      267.34     18.96 o 
  -3  13   7       19.28       18.28     14.47 o 
  -1  13   7      485.53      568.71     18.95 o 
   1  13   7      113.48      104.17     19.38 o 
   3  13   7       26.23        9.60     11.89 o 
 -10  14   7       26.74        7.13     15.30 o 
  -8  14   7      244.84      247.97     23.15 o 
  -6  14   7      122.07       56.73     23.15 o 
  -4  14   7        5.61       20.55     17.04 o 
  -2  14   7       96.19       66.39     27.09 o 
 -26   0   8       20.81       12.73     16.70 o 
 -24   0   8      203.93      202.05     18.56 o 
 -22   0   8      235.87      244.83     16.94 o 
 -20   0   8     1280.19     1293.02     42.72 o 
 -18   0   8     3123.15     3268.68     58.81 o 
 -16   0   8     1915.91     1840.64     26.03 o 
 -14   0   8     7159.97     7147.38     48.87 o 
 -12   0   8       90.28      113.95     16.54 o 
 -10   0   8    20936.12    21299.48    129.43 o 
  -8   0   8    15160.34    15423.85    112.29 o 
  -4   0   8     3500.69     3749.46     50.24 o 
  -2   0   8    11542.18    11441.47     75.25 o 
   0   0   8      955.93      889.77     17.93 o 
   2   0   8       12.57       16.67     16.90 o 
   4   0   8      210.13      236.91     15.22 o 
   6   0   8       70.78       98.61     17.25 o 
   8   0   8       91.05      115.72     14.83 o 
  10   0   8      111.10       91.59     15.12 o 
  12   0   8       16.91        4.22     15.14 o 
 -25   1   8       16.92        9.68     11.46 o 
 -23   1   8      270.15      318.70     13.81 o 
 -21   1   8        2.90        3.36     13.40 o 
 -19   1   8      107.28      109.31     12.53 o 
 -17   1   8      531.98      554.69     13.31 o 
 -15   1   8      176.25      265.56     72.95 o 
 -13   1   8       11.44        4.90     10.79 o 
 -11   1   8     1838.22     1548.63     20.28 o 
  -9   1   8     1307.71     1370.76     27.61 o 
  -7   1   8       22.21       -5.33     26.16 o 
  -5   1   8     1789.80     1979.38     42.14 o 
  -3   1   8     2177.72     1906.07     40.42 o 
  -1   1   8      513.08      584.79     14.43 o 
   1   1   8     1062.29      994.84     19.97 o 
   3   1   8      704.21      740.04     30.49 o 
   5   1   8     1406.96     1507.22     20.35 o 
   7   1   8        1.34       -0.88      8.84 o 
   9   1   8      169.55      198.54     10.97 o 
  11   1   8       21.33        7.16      9.58 o 
  13   1   8        5.94       14.52      9.96 o 
 -26   2   8       18.17        6.67     11.86 o 
 -24   2   8      206.80      188.99     12.24 o 
 -22   2   8      837.26      838.33    146.64 o 
 -20   2   8      301.94      324.68     12.52 o 
 -18   2   8      597.59      608.33     13.20 o 
 -16   2   8       87.75      115.64     13.00 o 
 -14   2   8       33.53       55.04     10.69 o 
 -12   2   8       48.19       78.07     12.09 o 
 -10   2   8      630.06      585.15     23.08 o 
  -8   2   8       37.57       30.71     16.59 o 
  -6   2   8      182.42      214.40     27.78 o 
  -4   2   8     1136.15     1204.07     25.04 o 
  -2   2   8        8.33       17.75     12.19 o 
   0   2   8     3295.46     3325.03     37.05 o 
   2   2   8       44.92       50.32     14.24 o 
   4   2   8     1225.08     1318.76     36.28 o 
   6   2   8       67.76       89.24      9.92 o 
   8   2   8      118.64      132.86     21.53 o 
  10   2   8        2.13        2.64     10.58 o 
  12   2   8       89.91       77.63     17.14 o 
 -25   3   8       29.75       15.58     12.34 o 
 -23   3   8       19.43        8.19     10.52 o 
 -21   3   8      700.30      738.83     15.81 o 
 -19   3   8        0.74       -2.16     11.11 o 
 -17   3   8        0.79       -9.81      9.81 o 
 -15   3   8      495.41      554.11     14.99 o 
 -13   3   8       15.26        9.78     10.67 o 
 -11   3   8      984.07     1146.45     37.62 o 
  -9   3   8     2418.51     2648.05     40.29 o 
  -7   3   8     1304.52     1371.15     36.58 o 
  -5   3   8     1675.64     1714.97     46.54 o 
  -3   3   8      270.86      236.34     17.57 o 
  -1   3   8      567.15      531.26     14.00 o 
   1   3   8     1297.98     1201.08     26.05 o 
   3   3   8       13.34       17.96     10.64 o 
   5   3   8      258.86      287.35     12.64 o 
   7   3   8        4.46        2.43     12.25 o 
   9   3   8        1.68      -10.29     10.29 o 
  11   3   8        8.63       25.17     11.21 o 
 -24   4   8        2.75       -5.89     10.54 o 
 -22   4   8       70.60       67.82     10.78 o 
 -20   4   8       64.17       41.95     11.22 o 
 -18   4   8      432.79      460.18     12.72 o 
 -16   4   8      119.62      127.81     11.62 o 
 -14   4   8     2440.28     2427.81     22.93 o 
 -12   4   8      249.07      210.28     21.65 o 
 -10   4   8     1468.62     1409.81     30.79 o 
  -8   4   8      612.86      599.21     25.93 o 
  -6   4   8      503.88      521.33     27.18 o 
  -4   4   8       46.37       46.31     22.92 o 
  -2   4   8        2.08       -5.87     10.85 o 
   0   4   8       44.31       52.82     13.98 o 
   2   4   8       31.56       28.76     11.49 o 
   4   4   8       11.49        4.75     11.62 o 
   6   4   8       15.16       19.64     10.45 o 
   8   4   8       49.16       39.31     10.84 o 
  10   4   8       15.47       20.45     12.24 o 
  12   4   8        0.73      -11.91     11.91 o 
 -23   5   8       29.79       32.50     12.02 o 
 -21   5   8       56.52       55.48     11.38 o 
 -19   5   8      208.11      253.32     13.21 o 
 -17   5   8      360.39      394.81     14.37 o 
 -15   5   8     1283.17     1322.76     35.25 o 
 -13   5   8      108.10      106.66     14.38 o 
 -11   5   8     5806.29     5948.56     49.55 o 
  -9   5   8      194.09      176.43     20.61 o 
  -7   5   8     7043.11     7462.27     51.82 o 
  -5   5   8      253.38      239.24     18.72 o 
  -3   5   8     2256.10     2298.50     30.85 o 
  -1   5   8     1003.09     1070.32     19.61 o 
   1   5   8       85.58       75.84     11.98 o 
   3   5   8        2.69        3.89     10.94 o 
   5   5   8       14.86        8.74      9.61 o 
   7   5   8       59.01       27.48     12.51 o 
   9   5   8       28.65       24.27     14.31 o 
  11   5   8        0.60       14.71     11.58 o 
 -24   6   8      261.19      230.12     15.41 o 
 -22   6   8      312.34      280.38     15.45 o 
 -20   6   8      152.78      117.50     33.97 o 
 -18   6   8      768.20      724.08     15.51 o 
 -16   6   8       21.27       -2.70     12.70 o 
 -14   6   8     1092.93     1080.70     35.72 o 
 -12   6   8       48.77       67.61     17.13 o 
 -10   6   8      737.03      667.05     22.00 o 
  -8   6   8     2882.59     2842.77     35.19 o 
  -6   6   8      996.08      884.49     39.48 o 
  -4   6   8     1170.98     1071.77     35.19 o 
  -2   6   8     2901.76     2862.45     45.38 o 
   0   6   8      521.09      519.84     15.87 o 
   2   6   8     1056.99     1164.23     28.85 o 
   4   6   8     1781.81     1881.20     20.59 o 
   6   6   8      576.10      538.41     20.98 o 
   8   6   8      119.67      108.95     18.25 o 
  10   6   8      131.45      119.57     29.66 o 
 -23   7   8       69.25       31.09     13.66 o 
 -21   7   8      222.41      173.13     13.98 o 
 -19   7   8      207.71      203.32     42.83 o 
 -17   7   8      101.13       97.97     12.64 o 
 -15   7   8      421.40      444.32     15.46 o 
 -13   7   8      214.49      263.36     14.05 o 
 -11   7   8       34.02       15.05     20.14 o 
  -9   7   8      232.90      225.92     36.01 o 
  -7   7   8      291.30      255.84     30.33 o 
  -5   7   8     1395.35     1325.07     38.90 o 
  -3   7   8     1910.70     1967.34     41.21 o 
  -1   7   8       78.77      130.57     17.13 o 
   1   7   8      982.83      943.60     29.22 o 
   3   7   8       93.29      103.68     11.88 o 
   5   7   8      362.69      368.72     17.76 o 
   7   7   8       35.23       34.32     11.40 o 
   9   7   8      180.88      113.06     22.63 o 
 -22   8   8      154.84      120.74     47.18 o 
 -20   8   8      101.63      131.64     12.99 o 
 -18   8   8        1.56       -1.60     12.88 o 
 -16   8   8      125.67      115.35     14.32 o 
 -14   8   8      193.88      194.04     13.47 o 
 -12   8   8      330.90      355.74     20.03 o 
 -10   8   8     2989.68     3000.56     64.17 o 
  -8   8   8      542.44      524.19     38.90 o 
  -4   8   8      550.43      484.37     28.48 o 
  -2   8   8      108.67      126.77     15.71 o 
   0   8   8      887.76      867.61     16.92 o 
   2   8   8       64.97       76.37     17.84 o 
   4   8   8      124.18      125.56     12.12 o 
   6   8   8      725.18      717.22     28.94 o 
   8   8   8        6.49        6.24     10.60 o 
 -21   9   8       24.81       29.39     14.36 o 
 -19   9   8       43.36       33.62     12.40 o 
 -17   9   8      106.98      106.42     13.24 o 
 -15   9   8        7.31        4.61     11.54 o 
 -13   9   8        0.31       -9.83     16.71 o 
 -11   9   8      884.26      851.88     22.34 o 
  -9   9   8      418.42      379.02     25.01 o 
  -7   9   8      591.87      499.42     22.46 o 
  -5   9   8       69.95       62.28     21.53 o 
  -3   9   8      196.89      142.03     13.65 o 
  -1   9   8       37.30       43.01     15.14 o 
   1   9   8     1238.92     1138.29     38.51 o 
   3   9   8        6.85       10.31     11.11 o 
   5   9   8       13.78        5.27     11.39 o 
   7   9   8      188.20      140.80     12.61 o 
 -20  10   8        2.80        5.47     13.00 o 
 -18  10   8       64.50       70.94     13.77 o 
 -16  10   8      211.45      215.04     17.38 o 
 -14  10   8      270.75      286.76     16.29 o 
 -12  10   8      169.40      211.98     15.41 o 
 -10  10   8      139.36      151.25     22.09 o 
  -8  10   8        7.56       -5.76     15.86 o 
  -6  10   8      222.46      220.88     22.00 o 
  -4  10   8      215.03      241.05     21.19 o 
  -2  10   8        5.28        5.12     12.41 o 
   0  10   8       17.03       28.27     11.96 o 
   2  10   8      186.94      179.31     14.50 o 
   4  10   8       42.27       45.00     17.44 o 
   6  10   8        1.69       -0.71     12.51 o 
 -19  11   8      224.92      183.85     25.47 o 
 -17  11   8      240.91      185.49     17.68 o 
 -15  11   8      335.22      372.04     34.97 o 
 -13  11   8      451.34      460.83     18.62 o 
 -11  11   8      604.91      610.28     20.07 o 
  -9  11   8        0.95        7.05     14.72 o 
  -7  11   8      961.09     1050.45     39.59 o 
  -5  11   8        3.46      -13.20     18.06 o 
  -3  11   8      239.45      272.18     17.97 o 
  -1  11   8        5.01        7.95     12.10 o 
   1  11   8      326.87      361.69     22.22 o 
   3  11   8      104.66       96.05     13.85 o 
   5  11   8      200.13      186.50     21.86 o 
 -16  12   8       60.85       48.27     16.96 o 
 -14  12   8       23.33       20.51     16.34 o 
 -12  12   8      390.87      399.55     17.89 o 
 -10  12   8      156.88      123.29     26.55 o 
  -8  12   8      222.09      209.69     27.78 o 
  -6  12   8      474.06      487.61     24.08 o 
  -4  12   8      426.83      369.02    144.25 o 
  -2  12   8      213.61      239.54     17.11 o 
   0  12   8      522.35      517.04     20.08 o 
   2  12   8      107.60      100.65     13.96 o 
   4  12   8       73.44       65.45     23.37 o 
 -13  13   8       32.58       23.92     17.24 o 
 -11  13   8      241.66      221.43     39.04 o 
  -9  13   8       19.78       19.35     16.26 o 
  -7  13   8      381.65      350.93    134.29 o 
  -5  13   8      192.34      240.10     23.62 o 
  -3  13   8      215.69      203.46     19.01 o 
  -1  13   8        6.64       -5.97     14.69 o 
   1  13   8       21.06       10.29     11.44 o 
 -10  14   8        0.05       -1.21     15.26 o 
  -8  14   8       12.75       21.40     17.32 o 
  -6  14   8        0.05       18.99     19.22 o 
  -4  14   8        0.08        4.88     16.02 o 
 -25   1   9      145.55      123.83     12.79 o 
 -23   1   9       45.80       36.71     11.61 o 
 -21   1   9      259.56      285.81     12.11 o 
 -19   1   9      101.03      113.15     10.60 o 
 -17   1   9      823.29      815.91     14.58 o 
 -15   1   9      385.39      362.99     12.57 o 
 -13   1   9      235.26      220.45     12.21 o 
 -11   1   9      868.48      881.72     23.81 o 
  -9   1   9       49.87      136.69     16.43 o 
  -7   1   9      253.26      254.46     22.92 o 
  -5   1   9       94.59       80.96     13.91 o 
  -3   1   9        3.85       -7.31     10.70 o 
  -1   1   9     1286.70     1317.92     20.86 o 
   1   1   9       66.75       81.05     13.43 o 
   3   1   9      499.23      568.45     23.06 o 
   5   1   9      145.05      158.66     10.27 o 
   7   1   9        0.25        6.63      9.60 o 
   9   1   9        2.86        2.08      9.79 o 
  11   1   9       71.11       66.89     13.30 o 
 -26   2   9       99.95       83.95     21.76 o 
 -24   2   9      228.37      200.70     12.86 o 
 -22   2   9       21.81        9.47     10.78 o 
 -20   2   9      175.45      167.43     11.63 o 
 -18   2   9      248.68      263.61     11.93 o 
 -16   2   9     2590.53     2530.67     21.71 o 
 -14   2   9       23.38       12.55     10.65 o 
 -12   2   9      667.90      711.47     23.35 o 
 -10   2   9     3918.89     3921.94     94.19 o 
  -8   2   9     7919.74     8264.13    105.35 o 
  -6   2   9     7668.89     7910.81     81.96 o 
  -4   2   9     2140.55     2025.66     22.97 o 
  -2   2   9     3220.89     3177.74     75.90 o 
   0   2   9      740.11      712.89     17.66 o 
   2   2   9      754.67      817.98     14.62 o 
   4   2   9      467.14      438.54     17.25 o 
   6   2   9      965.25     1001.21     22.94 o 
   8   2   9      300.24      283.18     57.75 o 
  10   2   9       56.49       70.07     10.57 o 
 -25   3   9       34.24       34.95     13.77 o 
 -23   3   9      480.42      487.21     20.49 o 
 -21   3   9     1945.79     2159.69     29.76 o 
 -19   3   9      270.05      279.41     12.76 o 
 -17   3   9     2522.14     2656.45     22.05 o 
 -15   3   9       50.12       62.56     10.85 o 
 -13   3   9     5895.49     5743.12     39.58 o 
 -11   3   9      203.12      232.00     19.68 o 
  -9   3   9     3511.08     3545.01     42.14 o 
  -7   3   9     1428.30     1376.47     50.47 o 
  -5   3   9     3487.38     3476.02     54.87 o 
  -3   3   9       12.40       20.07     12.34 o 
  -1   3   9     3861.10     3595.75     65.18 o 
   1   3   9     1231.69     1236.61     31.81 o 
   3   3   9      504.77      494.23     15.63 o 
   5   3   9     1139.43     1217.14     55.18 o 
   7   3   9       17.02       32.88     10.61 o 
   9   3   9      377.80      389.16     25.09 o 
  11   3   9        1.42      -11.87     11.87 o 
 -24   4   9        0.09       -2.51     10.32 o 
 -22   4   9        2.61        9.16     10.48 o 
 -20   4   9      152.45      139.30     10.72 o 
 -18   4   9      206.96      221.60     11.84 o 
 -16   4   9      343.26      313.91     13.80 o 
 -14   4   9       89.90       79.94     23.62 o 
 -12   4   9      526.69      547.81     25.47 o 
 -10   4   9        1.84       -2.08     20.14 o 
  -8   4   9      685.16      616.11     22.46 o 
  -6   4   9     1809.40     1572.68     32.66 o 
  -4   4   9        7.38       19.91     23.38 o 
  -2   4   9       30.50       -1.91     13.56 o 
   0   4   9        0.36       14.53     10.74 o 
   2   4   9      127.49      133.76     14.69 o 
   4   4   9      576.32      597.05     14.59 o 
   6   4   9        0.65      -10.42     10.42 o 
   8   4   9      190.18      192.37     20.91 o 
  10   4   9       32.67       31.97     12.43 o 
 -25   5   9       49.25       53.48     21.45 o 
 -23   5   9      142.59      140.65     13.30 o 
 -21   5   9      344.28      376.26     13.83 o 
 -19   5   9      247.71      242.04     15.47 o 
 -17   5   9      953.60     1015.61     17.32 o 
 -15   5   9        2.66       -8.62     12.80 o 
 -13   5   9     1641.88     1718.68     32.65 o 
 -11   5   9      349.39      344.99     22.23 o 
  -9   5   9     4046.94     3798.54     41.91 o 
  -7   5   9       62.17       61.83     12.75 o 
  -5   5   9      494.94      451.72     27.78 o 
  -3   5   9       71.23       49.09     23.62 o 
  -1   5   9     2687.50     2741.14     60.57 o 
   1   5   9       47.79       49.35     11.44 o 
   3   5   9      337.78      360.96     15.94 o 
   5   5   9       43.24       48.89     10.00 o 
   7   5   9       14.31       31.73     14.63 o 
   9   5   9       10.56        9.49     18.01 o 
 -24   6   9      398.34      301.19     78.27 o 
 -22   6   9       89.54       61.75     11.99 o 
 -20   6   9      108.79      122.36     17.22 o 
 -18   6   9      986.28      935.26     25.45 o 
 -16   6   9      241.23      250.49     13.38 o 
 -14   6   9      488.32      520.98     18.75 o 
 -12   6   9       19.22       32.41     16.44 o 
 -10   6   9     5046.06     4820.53     46.54 o 
  -8   6   9      126.51      143.43     18.73 o 
  -6   6   9     1883.58     1831.83     45.61 o 
  -4   6   9      106.81      124.57     22.92 o 
  -2   6   9      949.29      955.72     33.57 o 
   0   6   9       11.02        4.92     11.34 o 
   2   6   9      352.77      334.94     22.67 o 
   4   6   9       16.21        6.72     11.42 o 
   6   6   9       62.96       61.00     12.20 o 
   8   6   9       53.39       55.66     21.03 o 
  10   6   9        9.60      -10.86     12.01 o 
 -23   7   9       21.37       13.91     12.97 o 
 -21   7   9      350.96      314.91     16.10 o 
 -19   7   9        0.16      -10.72     12.19 o 
 -17   7   9     1442.32     1395.20     20.66 o 
 -15   7   9      961.07      962.59     22.11 o 
 -13   7   9     2682.15     2681.86     34.50 o 
 -11   7   9      158.62      159.06     17.83 o 
  -9   7   9     1578.41     1503.58     28.48 o 
  -7   7   9      931.24      941.18     42.83 o 
  -5   7   9      721.57      667.51     32.41 o 
  -3   7   9      190.85      194.37     16.21 o 
  -1   7   9     2013.30     2137.77     31.65 o 
   1   7   9      326.12      302.03     14.03 o 
   3   7   9     1089.55     1144.44     30.62 o 
   5   7   9        0.01       14.74     11.43 o 
   7   7   9       66.73       46.72     11.64 o 
   9   7   9      148.89      104.14     17.53 o 
 -22   8   9       20.42        1.85     12.74 o 
 -20   8   9        0.63        6.43     12.16 o 
 -18   8   9      430.87      418.90     29.70 o 
 -16   8   9      219.50      248.31     14.73 o 
 -14   8   9      644.76      633.01     22.92 o 
 -12   8   9     2602.01     2606.38     34.73 o 
 -10   8   9       31.41       43.99     18.99 o 
  -8   8   9     1180.94     1177.11     41.44 o 
  -6   8   9     1416.24     1429.26     42.60 o 
  -4   8   9      882.35      824.95     33.11 o 
  -2   8   9      139.82      189.53     17.72 o 
   0   8   9       15.16       27.71     11.14 o 
   2   8   9       58.55       42.45     12.27 o 
   4   8   9        0.37       -5.89     11.96 o 
   6   8   9        0.11        4.73     10.40 o 
   8   8   9        8.87        9.45     11.97 o 
 -21   9   9        2.18       12.22     13.78 o 
 -19   9   9        2.46       -2.03     11.20 o 
 -17   9   9       40.19       53.19     13.78 o 
 -15   9   9       54.68       19.68     18.75 o 
 -13   9   9      342.55      342.67     20.14 o 
 -11   9   9      351.23      354.94     22.92 o 
  -9   9   9        0.95       -3.70     18.29 o 
  -7   9   9       53.63       74.74     15.99 o 
  -5   9   9      359.82      373.78     19.33 o 
  -3   9   9       77.96       73.36     16.38 o 
  -1   9   9      835.83      914.29     18.22 o 
   1   9   9      207.79      181.96     13.55 o 
   3   9   9      266.96      285.34     18.19 o 
   5   9   9      139.51      110.87     15.60 o 
   7   9   9      161.52       81.34     33.87 o 
 -20  10   9      201.37      149.73     20.13 o 
 -18  10   9       10.11        7.93     13.61 o 
 -16  10   9       95.54       29.40     18.29 o 
 -14  10   9      284.73      266.26     19.91 o 
 -12  10   9      669.92      704.79     25.47 o 
 -10  10   9      248.10      233.87     19.12 o 
  -8  10   9      371.36      342.10     32.18 o 
  -6  10   9      228.60      216.81     19.10 o 
  -4  10   9       96.24       99.16     16.58 o 
  -2  10   9      200.96      220.99     19.07 o 
   0  10   9        1.57       -8.79     12.86 o 
   2  10   9        4.66        2.09     13.20 o 
   4  10   9       43.81       32.46     12.90 o 
   6  10   9       40.55       19.31     33.16 o 
 -19  11   9      115.52      130.82     23.38 o 
 -17  11   9      355.64      340.35     27.09 o 
 -15  11   9       91.89      119.47     22.69 o 
 -13  11   9      774.01      840.24     26.39 o 
 -11  11   9       51.42       57.89     16.00 o 
  -9  11   9       74.24       76.87     15.43 o 
  -7  11   9       41.63       33.31     24.54 o 
  -5  11   9       47.49       43.07     22.00 o 
  -3  11   9      369.60      315.78     15.12 o 
  -1  11   9        9.14        9.92     12.14 o 
   1  11   9       35.78       73.26     18.03 o 
   3  11   9        3.69        6.28     13.84 o 
 -16  12   9      129.36      118.08     19.91 o 
 -14  12   9      348.99      185.00     22.69 o 
 -12  12   9      179.10      176.84     19.20 o 
 -10  12   9      268.71      247.93     16.95 o 
  -8  12   9       94.23      121.45     15.95 o 
  -6  12   9      106.87       62.51     18.52 o 
  -4  12   9        5.44       25.70     15.57 o 
  -2  12   9       77.40       96.58     13.53 o 
   0  12   9      107.23      133.31     11.79 o 
   2  12   9      263.53      255.61     15.98 o 
 -13  13   9       15.83        9.31     21.60 o 
 -11  13   9        2.74       -0.99     16.45 o 
  -9  13   9      217.68      146.56     80.81 o 
  -7  13   9        1.23       -2.23     17.74 o 
  -5  13   9      240.66      185.00     23.85 o 
  -3  13   9       64.68       62.64     18.02 o 
  -1  13   9       67.31       48.74     17.48 o 
  -8  14   9       88.67       26.93     42.49 o 
  -6  14   9      216.73      211.77     50.01 o 
 -26   0  10       90.78       98.13     19.70 o 
 -24   0  10      336.88      266.42     67.26 o 
 -22   0  10      987.19      971.22     23.74 o 
 -20   0  10     1358.29     1445.15     39.94 o 
 -18   0  10       17.92        6.21     15.69 o 
 -16   0  10      927.51     1069.90     23.22 o 
 -14   0  10     2407.46     2153.50     42.83 o 
 -12   0  10     1004.05     1111.13     34.04 o 
 -10   0  10      807.15      756.88     31.95 o 
  -8   0  10       22.06       77.10     19.91 o 
  -6   0  10     7536.08     8477.84     70.39 o 
  -4   0  10        0.41       17.37     20.61 o 
  -2   0  10     1327.10     1527.66     32.41 o 
   0   0  10      431.43      373.75     16.19 o 
   2   0  10      330.23      411.05     15.13 o 
   4   0  10      253.97      270.23     15.30 o 
   6   0  10      215.29      204.57     21.30 o 
   8   0  10      102.99      136.68     21.65 o 
  10   0  10       70.39       64.02     14.24 o 
 -25   1  10        0.03       -1.34     11.48 o 
 -23   1  10        0.20       12.95     11.38 o 
 -21   1  10     1053.54     1173.73     18.41 o 
 -19   1  10      425.85      471.36     13.88 o 
 -17   1  10       80.63      105.22     10.93 o 
 -15   1  10     1612.80     1605.47     18.96 o 
 -13   1  10      275.27      279.77     17.26 o 
 -11   1  10     2247.08     2224.45     32.65 o 
  -9   1  10      400.96      479.74     29.17 o 
  -7   1  10     1043.68      963.87     31.95 o 
  -5   1  10     5201.61     5532.29     39.78 o 
  -3   1  10        4.59       18.99     14.24 o 
  -1   1  10      141.41      175.98     22.00 o 
   1   1  10        8.97        6.33      9.84 o 
   3   1  10       22.46       12.94     10.99 o 
   5   1  10       12.78        7.94      9.36 o 
   7   1  10       20.14       16.90     10.45 o 
   9   1  10        2.52       -9.49      9.49 o 
 -26   2  10      123.41      114.63     13.58 o 
 -24   2  10      184.41      179.83     14.04 o 
 -22   2  10      356.82      353.59     12.77 o 
 -20   2  10      708.87      738.08     19.42 o 
 -18   2  10       45.32       59.22     10.47 o 
 -16   2  10      471.42      474.15     13.26 o 
 -14   2  10      131.47      143.57     17.11 o 
 -12   2  10      609.22      627.86     43.07 o 
 -10   2  10       73.68      103.38     15.42 o 
  -8   2  10      115.16      149.11     24.08 o 
  -6   2  10      113.35       89.60     20.84 o 
  -4   2  10       39.15       37.31     11.21 o 
  -2   2  10      866.34      853.05     17.59 o 
   0   2  10     1784.08     1832.62     19.76 o 
   2   2  10      774.34      824.72     31.33 o 
   4   2  10      890.68      892.27     26.13 o 
   6   2  10      168.96      168.84     11.57 o 
   8   2  10      165.77      130.11     72.25 o 
  10   2  10        2.15        0.29     11.55 o 
 -25   3  10       68.77       80.59     12.33 o 
 -23   3  10        2.30       -4.99     10.89 o 
 -21   3  10        4.46        4.70     11.10 o 
 -19   3  10      520.60      538.99     14.06 o 
 -17   3  10       91.18      110.05     11.56 o 
 -15   3  10      170.68      167.31     13.90 o 
 -13   3  10      759.10      835.14     24.77 o 
 -11   3  10      556.59      631.16     22.92 o 
  -9   3  10     1910.57     2127.58     32.31 o 
  -7   3  10      544.80      611.02     31.95 o 
  -5   3  10     1112.51     1316.74     39.48 o 
  -3   3  10       68.80      101.33     13.79 o 
  -1   3  10       24.11       26.91     10.93 o 
   1   3  10       13.86       -1.78      9.95 o 
   3   3  10      170.97      174.05     12.59 o 
   5   3  10        2.80        0.89     10.38 o 
   7   3  10       25.34       20.45     10.94 o 
   9   3  10       44.99       33.69     13.43 o 
 -26   4  10      111.75       75.02     14.17 o 
 -24   4  10      390.56      342.42     56.31 o 
 -22   4  10      180.91      200.68     11.94 o 
 -20   4  10       12.63        8.97     10.67 o 
 -18   4  10      634.21      704.45     15.02 o 
 -16   4  10       39.38       43.75     13.24 o 
 -14   4  10      105.06      120.40     21.30 o 
 -12   4  10       12.92       -6.02     17.37 o 
 -10   4  10       10.39       14.36     20.61 o 
  -8   4  10       71.27       60.66     32.18 o 
  -6   4  10      855.81      837.46     34.73 o 
  -4   4  10      487.62      450.14     41.10 o 
  -2   4  10       15.97        4.94     11.44 o 
   0   4  10     2411.99     2517.04     49.18 o 
   2   4  10       11.25        5.49     18.59 o 
   4   4  10      786.37      816.42     15.47 o 
   6   4  10        0.02        7.16     11.18 o 
   8   4  10       87.19       60.21     20.68 o 
  10   4  10        0.94       19.55     12.84 o 
 -25   5  10        3.60        8.27     12.18 o 
 -23   5  10       82.14       84.86     12.36 o 
 -21   5  10       41.76       50.25     20.41 o 
 -19   5  10       16.71       11.75     12.47 o 
 -17   5  10      259.07      279.19     15.45 o 
 -15   5  10      121.43      151.65     22.23 o 
 -13   5  10     1378.19     1412.12     31.03 o 
 -11   5  10     1074.90     1052.09     25.93 o 
  -9   5  10      323.35      370.22     23.62 o 
  -7   5  10      332.97      355.88     22.33 o 
  -5   5  10      236.91      182.45     23.85 o 
  -3   5  10      187.52      178.27     14.86 o 
  -1   5  10        4.65       -5.51     11.33 o 
   1   5  10      221.72      243.20     17.50 o 
   3   5  10       29.88       37.66     11.89 o 
   5   5  10      191.47      207.89     12.15 o 
   7   5  10      262.35      248.12     30.31 o 
   9   5  10      138.32      108.16     13.43 o 
 -24   6  10        6.64       -8.72     12.41 o 
 -22   6  10        1.09       -4.09     13.42 o 
 -20   6  10       19.67       21.62     11.95 o 
 -18   6  10        0.75       -5.86     12.26 o 
 -16   6  10      134.52      160.71     14.12 o 
 -14   6  10       13.54        5.79     17.37 o 
 -12   6  10      138.62      102.34     20.84 o 
 -10   6  10      469.04      445.01     21.07 o 
  -8   6  10      379.33      378.26     19.50 o 
  -6   6  10     1135.45     1109.21     33.80 o 
  -4   6  10      111.81      110.21     21.53 o 
  -2   6  10     1491.97     1606.31     19.41 o 
   0   6  10      335.49      346.76     13.10 o 
   2   6  10       44.90       46.59     15.67 o 
   4   6  10      151.84      149.16     11.70 o 
   6   6  10       40.92       34.94     14.41 o 
   8   6  10        9.31        6.27     12.84 o 
 -23   7  10        0.95        8.98     12.79 o 
 -21   7  10      180.86      200.84     24.09 o 
 -19   7  10      602.89      605.54     27.25 o 
 -17   7  10      730.08      757.77     17.83 o 
 -15   7  10      928.02      893.72     23.85 o 
 -13   7  10      105.04      102.34     19.91 o 
 -11   7  10     3530.71     3541.08     37.97 o 
  -9   7  10      442.57      391.52     23.85 o 
  -7   7  10     1534.75     1625.71     28.68 o 
  -5   7  10     1109.93     1074.08     37.05 o 
  -3   7  10      356.32      364.42     21.19 o 
  -1   7  10       19.39        2.33     11.76 o 
   1   7  10        6.40       -2.98     11.76 o 
   3   7  10      128.04      131.51     11.79 o 
   5   7  10       10.77        0.39     10.64 o 
   7   7  10       17.35        5.29     11.06 o 
 -22   8  10      133.07      127.98     14.47 o 
 -20   8  10       61.12       27.32     27.32 o 
 -18   8  10       63.60       68.24     14.14 o 
 -16   8  10        1.82       21.53     18.06 o 
 -14   8  10     1055.41     1065.98     31.26 o 
 -12   8  10       12.77      -14.12     21.30 o 
 -10   8  10     3085.31     3026.84     40.06 o 
  -8   8  10      641.56      621.97     26.16 o 
  -6   8  10     3337.82     3267.80     82.01 o 
  -4   8  10       89.63       79.65     25.01 o 
  -2   8  10     1624.38     1598.24     42.19 o 
   0   8  10      432.51      456.84     15.67 o 
   2   8  10      328.91      367.76     14.92 o 
   4   8  10        2.28       17.62     11.14 o 
   6   8  10       84.05       37.09     40.05 o 
 -21   9  10        0.01       10.98     16.32 o 
 -19   9  10       19.16       15.95     15.06 o 
 -17   9  10        4.87        2.32     20.61 o 
 -15   9  10       21.50        2.55     22.23 o 
 -13   9  10      161.13      247.05     22.23 o 
 -11   9  10       70.77       71.78     18.06 o 
  -9   9  10        1.39       -5.56     20.37 o 
  -7   9  10      178.14      198.23     21.07 o 
  -5   9  10        6.18       13.89     13.99 o 
  -3   9  10        0.17       17.24     16.29 o 
  -1   9  10      291.65      322.39     26.44 o 
   1   9  10       11.59       21.78     12.23 o 
   3   9  10        0.64       -7.67     13.35 o 
   5   9  10       84.63       38.71     16.22 o 
 -20  10  10        3.09       -3.24     23.62 o 
 -18  10  10       32.32       35.42     18.29 o 
 -16  10  10       11.04      -16.67     22.92 o 
 -14  10  10       79.92      138.23     19.68 o 
 -12  10  10        0.96       -2.08     17.13 o 
 -10  10  10      941.79     1119.23     26.63 o 
  -8  10  10      379.70      396.77     32.65 o 
  -6  10  10      314.17      340.74     17.13 o 
  -4  10  10      304.02      273.95     17.34 o 
  -2  10  10       15.89       -4.70     12.84 o 
   0  10  10       72.25       64.36     13.00 o 
   2  10  10        0.04       10.15     13.57 o 
   4  10  10       70.86       62.05     25.32 o 
 -19  11  10       16.48       -0.93     22.69 o 
 -17  11  10      554.60      479.97     29.40 o 
 -15  11  10      187.50      229.91     21.07 o 
 -13  11  10       64.34       81.96     22.00 o 
 -11  11  10       85.04       52.56     21.07 o 
  -9  11  10       45.65       36.80     15.72 o 
  -7  11  10      118.67       91.61     15.92 o 
  -5  11  10       15.91       30.56     19.22 o 
  -3  11  10      271.26      316.11     14.81 o 
  -1  11  10        1.91       -2.29     11.98 o 
   1  11  10      184.74      181.45     14.91 o 
   3  11  10        0.00       13.19     13.25 o 
 -16  12  10       51.23       18.29     19.91 o 
 -14  12  10      232.84      153.74     22.23 o 
 -12  12  10        2.29       13.89     19.45 o 
 -10  12  10      476.70      530.43     65.76 o 
  -8  12  10        5.84       -6.67     16.43 o 
  -6  12  10      257.95      290.22     27.67 o 
  -4  12  10       31.87       12.50     20.37 o 
  -2  12  10      219.05      247.25     12.69 o 
   0  12  10       33.78       21.73     11.48 o 
 -13  13  10      150.65      157.91     25.70 o 
 -11  13  10      251.94      220.42     22.46 o 
  -9  13  10       95.22      108.54     21.30 o 
  -7  13  10      246.04      212.70     19.03 o 
  -5  13  10       98.33      129.20     21.30 o 
  -3  13  10       23.86       13.98     17.57 o 
 -27   1  11        4.42        7.96     13.31 o 
 -25   1  11      210.59      238.23     18.59 o 
 -23   1  11      432.88      475.12     15.34 o 
 -21   1  11      782.44      835.88     16.20 o 
 -19   1  11     3168.38     3330.10     26.00 o 
 -17   1  11     2184.08     2224.73     39.89 o 
 -15   1  11     1101.13     1140.08     24.13 o 
 -13   1  11        4.62        7.03     14.07 o 
 -11   1  11     3462.98     3638.25     38.60 o 
  -9   1  11      255.29      335.26     25.24 o 
  -7   1  11      428.88      488.88     17.65 o 
  -5   1  11       26.62       33.11     14.08 o 
  -3   1  11       79.56       68.26     13.44 o 
  -1   1  11       18.41       28.29     10.21 o 
   1   1  11       67.93       72.45     12.23 o 
   3   1  11        1.42        3.18     10.26 o 
   5   1  11       68.03       50.18     10.88 o 
   7   1  11        0.23       13.06     16.07 o 
   9   1  11       15.08       -3.19      9.86 o 
 -26   2  11       19.38       14.54     13.15 o 
 -24   2  11      661.71      705.96     16.55 o 
 -22   2  11       38.75       22.93     11.55 o 
 -20   2  11     1357.87     1438.79     23.87 o 
 -18   2  11      289.31      316.23     12.37 o 
 -16   2  11     3153.31     3149.20     35.76 o 
 -14   2  11     1152.14     1143.49     56.38 o 
 -12   2  11      816.45      749.87     20.84 o 
 -10   2  11        8.64        4.77     13.34 o 
  -8   2  11      879.77      856.21     31.49 o 
  -6   2  11     4232.44     4447.79     36.21 o 
  -4   2  11      171.96      194.12     15.63 o 
  -2   2  11     2835.22     3087.67     37.20 o 
   0   2  11      735.09      806.67     25.05 o 
   2   2  11      377.48      387.51     13.02 o 
   4   2  11      166.87      169.20     24.19 o 
   6   2  11        7.15        3.02     11.57 o 
   8   2  11       39.99       10.76     13.13 o 
 -25   3  11        4.05        4.14     11.99 o 
 -23   3  11      309.14      324.80     13.51 o 
 -21   3  11       11.39        7.51     11.24 o 
 -19   3  11      653.70      672.34     15.70 o 
 -17   3  11     1720.64     1764.74     24.18 o 
 -15   3  11      152.98      161.84     21.30 o 
 -13   3  11     2382.67     2193.55     37.05 o 
 -11   3  11     1399.98     1356.09     31.72 o 
  -9   3  11      542.68      572.81     37.74 o 
  -7   3  11      518.19      479.04     28.48 o 
  -5   3  11     7341.63     7466.04     44.53 o 
  -3   3  11        1.58        6.51     10.83 o 
  -1   3  11     2382.82     2507.72     21.68 o 
   1   3  11       33.84       32.47     12.46 o 
   3   3  11      272.24      283.15     11.83 o 
   5   3  11      289.44      318.52     12.95 o 
   7   3  11       26.39       17.70     11.59 o 
   9   3  11       77.33       13.97     12.41 o 
 -26   4  11        6.65        2.51     12.34 o 
 -24   4  11       29.94       16.69     11.15 o 
 -22   4  11      183.78      168.80     21.82 o 
 -20   4  11       25.72       24.78     11.13 o 
 -18   4  11        2.51       -1.56     14.93 o 
 -16   4  11      155.38      123.64     18.06 o 
 -14   4  11        0.38      -12.04     20.14 o 
 -12   4  11     2087.38     1981.47     34.27 o 
 -10   4  11     3038.93     3137.05     38.67 o 
  -8   4  11      465.24      441.53     34.50 o 
  -6   4  11     4474.85     4358.62     60.89 o 
  -4   4  11        0.67        3.18     13.02 o 
  -2   4  11     1146.86     1250.34     17.35 o 
   0   4  11       23.56       26.53     16.45 o 
   2   4  11      244.33      278.91     22.83 o 
   4   4  11        0.51       -8.99     11.02 o 
   6   4  11       34.86       13.76     11.56 o 
   8   4  11        7.95        4.73     11.09 o 
 -25   5  11       16.00        3.41     12.96 o 
 -23   5  11      119.61      116.76     13.46 o 
 -21   5  11        6.23        2.92     12.60 o 
 -19   5  11     1669.72     1667.12     22.74 o 
 -17   5  11      704.28      745.52     19.10 o 
 -15   5  11     2149.62     2123.40     35.19 o 
 -13   5  11       92.71       68.53     17.60 o 
 -11   5  11     1341.19     1367.67     30.33 o 
  -9   5  11      820.52      785.42     34.61 o 
  -7   5  11     8779.38     8631.72    304.93 o 
  -5   5  11      406.80      367.21     25.47 o 
  -3   5  11     1000.40     1090.72     29.90 o 
  -1   5  11      306.19      336.95     14.91 o 
   1   5  11      195.63      192.47     13.28 o 
   3   5  11      204.47      215.48     12.76 o 
   5   5  11       21.63       12.87     12.60 o 
   7   5  11       27.83       22.21     11.64 o 
 -24   6  11       79.45       62.55     21.00 o 
 -22   6  11      134.06      120.39     14.62 o 
 -20   6  11        1.03      -11.92     13.23 o 
 -18   6  11      425.77      391.73     15.36 o 
 -16   6  11      712.18      673.99     25.01 o 
 -14   6  11      294.95      305.16     19.45 o 
 -12   6  11       88.64      111.37     20.84 o 
 -10   6  11       83.14       84.28     20.37 o 
  -8   6  11     3870.67     3932.58     34.44 o 
  -6   6  11      295.42      260.24     27.78 o 
  -4   6  11     1029.42     1054.04     33.10 o 
  -2   6  11     1179.72     1232.64     34.07 o 
   0   6  11        0.56        3.76     10.84 o 
   2   6  11      253.31      242.11     12.20 o 
   4   6  11        1.88        8.24     11.46 o 
   6   6  11        0.43       -8.55     11.00 o 
 -23   7  11      348.75      326.70     17.79 o 
 -21   7  11      389.16      363.13     17.33 o 
 -19   7  11      351.11      376.78     14.90 o 
 -17   7  11      121.70      112.29     21.07 o 
 -15   7  11      559.89      549.66     23.38 o 
 -13   7  11      507.80      524.66     22.46 o 
 -11   7  11     2186.42     2208.83     34.27 o 
  -9   7  11      236.51      191.48     18.06 o 
  -7   7  11     1697.81     1781.20     54.53 o 
  -5   7  11      216.51      196.11     25.93 o 
  -3   7  11      761.25      820.56     77.77 o 
  -1   7  11       13.73        7.23     11.32 o 
   1   7  11      416.44      426.17     14.58 o 
   3   7  11       28.06       17.30     22.96 o 
   5   7  11       67.39       30.01     11.88 o 
 -22   8  11       38.66       10.74     10.29 o 
 -20   8  11       64.01       43.56     16.55 o 
 -18   8  11      117.75      142.39     18.29 o 
 -16   8  11      162.81      180.60     21.30 o 
 -14   8  11        0.10       -0.93     17.37 o 
 -12   8  11       39.28       54.41     19.22 o 
 -10   8  11      391.60      422.09     23.62 o 
  -8   8  11       84.63       98.63     18.06 o 
  -6   8  11      115.46      104.94     13.74 o 
  -4   8  11      241.66      265.89     19.94 o 
  -2   8  11      282.61      267.58     15.15 o 
   0   8  11       73.67       51.69     12.87 o 
   2   8  11        0.06        1.03     12.27 o 
   4   8  11      126.72       82.73     38.68 o 
 -21   9  11       21.59        7.64     19.68 o 
 -19   9  11       39.83       57.88     20.84 o 
 -17   9  11      338.40      326.00     23.85 o 
 -15   9  11      563.90      622.36     24.77 o 
 -13   9  11      179.77      187.77     20.37 o 
 -11   9  11       38.43       30.79     18.06 o 
  -9   9  11     1971.96     2221.10     33.34 o 
  -7   9  11       21.66       27.02     14.56 o 
  -5   9  11     1284.04     1329.21     85.20 o 
  -3   9  11      289.51      287.10     15.33 o 
  -1   9  11      349.64      339.33     23.23 o 
   1   9  11       41.91       25.52     12.42 o 
   3   9  11        6.03       -5.68     13.41 o 
 -20  10  11      239.13       45.61     26.39 o 
 -18  10  11       18.31       34.96     18.52 o 
 -16  10  11      315.48      308.63     24.77 o 
 -14  10  11      607.08      586.71     27.55 o 
 -12  10  11      693.91      773.55     25.47 o 
 -10  10  11      397.49      394.76     23.62 o 
  -8  10  11      125.47      122.89     16.44 o 
  -6  10  11      115.47      157.14     27.67 o 
  -4  10  11       93.68       77.70     44.80 o 
  -2  10  11      259.59      277.09     15.98 o 
   0  10  11      127.76       88.75     24.81 o 
   2  10  11      153.81      119.87     24.71 o 
 -19  11  11        0.28       30.10     23.15 o 
 -17  11  11        0.09      -21.30     21.30 o 
 -15  11  11       13.90       33.11     20.37 o 
 -13  11  11       10.78        8.10     20.14 o 
 -11  11  11       52.66       77.33     21.76 o 
  -9  11  11       58.78       41.82     18.16 o 
  -7  11  11      156.50      145.60     18.59 o 
  -5  11  11      345.66      371.84     24.08 o 
  -3  11  11       19.52       15.24     13.91 o 
  -1  11  11       78.34      131.36     14.08 o 
   1  11  11       51.96       30.12     14.38 o 
 -16  12  11        5.00        6.48     19.22 o 
 -14  12  11        6.02       11.11     18.52 o 
 -12  12  11        1.38       -9.26     21.30 o 
 -10  12  11       57.61       59.04     23.15 o 
  -8  12  11       20.40       26.80     17.18 o 
  -6  12  11        2.06        3.28     16.43 o 
  -4  12  11       23.82       35.42     19.68 o 
  -2  12  11       13.70       16.44     11.42 o 
 -13  13  11       38.63       39.36     19.45 o 
 -11  13  11       21.51      -23.85     23.85 o 
  -9  13  11       92.64      123.06     37.74 o 
  -7  13  11        0.12        4.79     16.44 o 
  -5  13  11        0.85        4.30     16.68 o 
 -26   0  12      593.21      609.36     22.84 o 
 -24   0  12       65.11       57.10     27.32 o 
 -22   0  12     1391.03     1524.14     53.02 o 
 -20   0  12     2381.44     2546.69     31.84 o 
 -18   0  12     5490.40     5461.88     63.67 o 
 -16   0  12     4048.85     3723.53     54.41 o 
 -14   0  12       22.99        9.96     18.99 o 
 -12   0  12      346.71      225.28     23.15 o 
 -10   0  12      679.91      660.33     27.78 o 
  -8   0  12      425.90      423.48     23.62 o 
  -6   0  12     1402.75     1394.99     32.18 o 
  -4   0  12      451.71      507.75     25.01 o 
  -2   0  12      153.10      152.12     21.07 o 
   0   0  12        1.54        8.57     16.44 o 
   2   0  12      320.93      306.75     13.51 o 
   4   0  12        0.09        4.77     12.55 o 
   6   0  12      135.53      123.07     16.78 o 
   8   0  12        5.93      -15.18     15.18 o 
 -27   1  12      103.75       98.31     13.28 o 
 -25   1  12        0.05        4.64     11.64 o 
 -23   1  12      415.51      443.17     14.84 o 
 -21   1  12        9.84       17.71     11.83 o 
 -19   1  12      215.15      211.97     12.48 o 
 -17   1  12      835.30      918.04     24.31 o 
 -15   1  12     2052.82     2035.47     30.45 o 
 -13   1  12     2538.31     2452.19     77.56 o 
 -11   1  12     5663.76     5710.54     64.99 o 
  -9   1  12        2.43       -4.68     12.60 o 
  -7   1  12     1333.10     1358.24     43.99 o 
  -5   1  12       97.52      104.61     14.47 o 
  -3   1  12     2250.87     2325.97     25.55 o 
  -1   1  12       42.36       32.88     11.25 o 
   1   1  12      618.10      677.77     22.61 o 
   3   1  12       27.93       36.41     11.55 o 
   5   1  12       87.68      114.02     13.06 o 
   7   1  12       45.48       45.45     11.88 o 
 -26   2  12      222.07      207.37     15.03 o 
 -24   2  12      209.64      208.40     13.73 o 
 -22   2  12      150.12      159.09     12.39 o 
 -20   2  12      291.74      300.32     13.39 o 
 -18   2  12      306.74      305.76     19.24 o 
 -16   2  12        8.99       -4.63     16.14 o 
 -14   2  12      409.45      421.90     20.47 o 
 -12   2  12      499.26      497.03     17.46 o 
 -10   2  12     1273.79     1324.84     39.13 o 
  -8   2  12      419.92      435.51     26.63 o 
  -6   2  12     2582.01     2364.13     26.45 o 
  -4   2  12       12.26       32.33     14.23 o 
  -2   2  12      482.42      436.43     14.17 o 
   0   2  12       16.65       27.93     11.63 o 
   2   2  12      322.05      313.80     13.54 o 
   4   2  12       18.21        6.77     10.25 o 
   6   2  12       69.71       52.45     12.91 o 
   8   2  12       14.28      -11.83     12.21 o 
 -27   3  12        0.54       -8.66     12.67 o 
 -25   3  12       64.27       31.80     27.44 o 
 -23   3  12       88.08       90.65     11.82 o 
 -21   3  12       32.21       32.02     10.83 o 
 -19   3  12      105.88      110.86     14.37 o 
 -17   3  12     2145.21     2040.12     33.42 o 
 -15   3  12       70.42       82.66     20.61 o 
 -13   3  12     1208.85     1181.75     29.87 o 
 -11   3  12      529.20      499.77     17.66 o 
  -9   3  12       17.97       15.51     22.69 o 
  -7   3  12       56.83       54.59     14.78 o 
  -5   3  12        0.30       16.58     10.93 o 
  -3   3  12      566.06      574.40     21.77 o 
  -1   3  12       13.17       18.34     11.74 o 
   1   3  12      121.37      131.98     12.56 o 
   3   3  12       26.22       19.81     11.10 o 
   5   3  12       17.85       32.06     12.09 o 
   7   3  12       25.23        0.44     11.05 o 
 -26   4  12        6.57        5.03     12.36 o 
 -24   4  12       12.04       17.60     12.75 o 
 -22   4  12        1.72       -2.76     10.56 o 
 -20   4  12       12.84       19.27     13.96 o 
 -18   4  12      857.84      872.19     28.48 o 
 -16   4  12      723.64      685.80     25.70 o 
 -14   4  12      641.48      622.36     25.70 o 
 -12   4  12      633.34      690.20     25.47 o 
 -10   4  12     2599.18     2521.49     39.01 o 
  -8   4  12      246.66      250.75     28.02 o 
  -6   4  12     2521.83     2523.60     29.17 o 
  -4   4  12      245.15      250.40     13.92 o 
  -2   4  12      907.98      939.97     22.63 o 
   0   4  12       71.11       58.79     12.70 o 
   2   4  12     1005.54     1017.13     17.41 o 
   4   4  12       17.41       12.25     13.20 o 
   6   4  12      238.20      203.87     12.52 o 
 -25   5  12       46.47       38.05     13.28 o 
 -23   5  12       37.24       34.61     13.25 o 
 -21   5  12      898.19      965.33     20.05 o 
 -19   5  12       69.87       54.87     21.53 o 
 -17   5  12     2104.03     2256.76     35.89 o 
 -15   5  12     1971.84     2098.16     35.19 o 
 -13   5  12     5231.02     5186.82     50.24 o 
 -11   5  12     2576.15     2627.68     36.12 o 
  -9   5  12     2307.46     2227.30     33.11 o 
  -7   5  12     2181.86     2202.81     48.62 o 
  -5   5  12        0.12        5.38     12.06 o 
  -3   5  12      917.31      995.94     23.77 o 
  -1   5  12       27.06       26.87     15.45 o 
   1   5  12       40.95       26.26     10.49 o 
   3   5  12       13.70        8.50     12.57 o 
   5   5  12       15.07        0.10     11.35 o 
 -24   6  12        1.37       -1.53     11.97 o 
 -22   6  12      905.64      871.32     36.81 o 
 -20   6  12      103.23       93.41     19.91 o 
 -18   6  12      846.30      835.37     27.32 o 
 -16   6  12     1087.64     1053.48     27.78 o 
 -14   6  12      577.17      571.66     22.00 o 
 -12   6  12      158.49      149.57     17.60 o 
 -10   6  12        0.92       -2.55     16.90 o 
  -8   6  12      291.60      277.84     34.04 o 
  -6   6  12        8.72       -6.02     26.16 o 
  -4   6  12       77.79      114.04     13.29 o 
  -2   6  12      231.70      273.99     13.58 o 
   0   6  12       36.93       44.22     12.19 o 
   2   6  12       78.66       65.24     16.16 o 
   4   6  12      340.63      301.02     20.90 o 
   6   6  12        8.18       -4.15     12.56 o 
 -23   7  12       13.36        8.95     12.68 o 
 -21   7  12       67.62       33.46     12.69 o 
 -19   7  12       25.20       32.18     20.14 o 
 -17   7  12      198.31      169.71     21.07 o 
 -15   7  12        6.46      -13.66     18.06 o 
 -13   7  12       26.71       47.46     19.68 o 
 -11   7  12      524.00      563.09     24.08 o 
  -9   7  12       26.69        8.57     20.84 o 
  -7   7  12      706.68      723.23     26.02 o 
  -5   7  12      262.97      243.81     28.48 o 
  -3   7  12      877.96      920.25     33.43 o 
  -1   7  12       73.63       69.19     13.22 o 
   1   7  12      510.41      516.57     16.33 o 
   3   7  12        0.86        8.37     12.82 o 
   5   7  12       44.30       21.82     13.36 o 
 -22   8  12       33.77        3.94     23.15 o 
 -20   8  12       19.02        3.70     20.84 o 
 -18   8  12       42.55       27.55     20.61 o 
 -16   8  12       19.63        4.86     16.90 o 
 -14   8  12        0.56        6.02     20.61 o 
 -12   8  12      140.53      127.58     19.22 o 
 -10   8  12      217.75      231.07     24.08 o 
  -8   8  12      104.17       82.63     14.91 o 
  -6   8  12        2.49        8.11     17.95 o 
  -4   8  12      127.90      118.32     14.01 o 
  -2   8  12        0.12       -2.60     12.24 o 
   0   8  12      298.62      291.93     14.61 o 
   2   8  12       29.05       15.42     12.76 o 
   4   8  12       34.45       14.91     12.42 o 
 -21   9  12       12.30       10.42     22.92 o 
 -19   9  12       54.64       16.44     18.06 o 
 -17   9  12       66.05      101.64     19.68 o 
 -15   9  12        1.00       -0.93     18.75 o 
 -13   9  12        0.04       17.37     17.83 o 
 -11   9  12        6.65       11.81     18.29 o 
  -9   9  12      126.13       97.48     21.53 o 
  -7   9  12       11.43       15.55     12.62 o 
  -5   9  12       11.83       -3.24     25.70 o 
  -3   9  12        5.79        7.58     12.67 o 
  -1   9  12       26.81       29.02     13.01 o 
   1   9  12       14.39        2.24     13.05 o 
   3   9  12       18.74        7.80     12.85 o 
 -20  10  12       49.37       16.90     23.85 o 
 -18  10  12      159.65       78.49     21.53 o 
 -16  10  12      185.51      186.15     23.38 o 
 -14  10  12      294.87      317.43     24.08 o 
 -12  10  12      320.17      324.84     22.69 o 
 -10  10  12       65.93       55.57     20.37 o 
  -8  10  12       18.83       43.02     18.99 o 
  -6  10  12      211.42      189.43     17.47 o 
  -4  10  12       16.72        6.30     12.87 o 
  -2  10  12       47.76       33.87     13.39 o 
   0  10  12        4.15       10.71     12.70 o 
 -19  11  12        9.40       11.35     22.00 o 
 -17  11  12       44.21       45.61     23.85 o 
 -15  11  12       50.14       48.62     19.68 o 
 -13  11  12       50.65       29.87     18.75 o 
 -11  11  12      496.34      576.52     23.62 o 
  -9  11  12       61.07       54.46     17.55 o 
  -7  11  12     1013.86      972.86     25.70 o 
  -5  11  12        2.59        5.69     17.19 o 
  -3  11  12      550.00      485.68    111.12 o 
  -1  11  12       52.38       37.27     13.66 o 
 -16  12  12        4.54       11.81     23.38 o 
 -14  12  12      508.78      465.61     27.55 o 
 -12  12  12       29.45        9.26     19.68 o 
 -10  12  12      184.81      195.88     21.07 o 
  -8  12  12       17.64        6.48     16.69 o 
  -6  12  12      134.87      130.67     21.19 o 
  -4  12  12       46.10       19.33     15.85 o 
 -27   1  13       91.70       69.51     13.15 o 
 -25   1  13      140.18      119.96     18.27 o 
 -23   1  13      506.83      509.31     15.35 o 
 -21   1  13       41.09       40.88     12.38 o 
 -19   1  13     1216.57     1206.14     26.70 o 
 -17   1  13      887.33      953.74     47.23 o 
 -15   1  13     1413.38     1404.56     26.33 o 
 -13   1  13      596.05      618.62     16.28 o 
 -11   1  13       51.42       79.10     13.65 o 
  -9   1  13       34.35       32.41     14.47 o 
  -7   1  13       53.53       65.97     14.16 o 
  -5   1  13      370.72      440.60     26.63 o 
  -3   1  13      354.13      387.56     16.69 o 
  -1   1  13      130.28      103.84     15.44 o 
   1   1  13        1.76       12.61     11.00 o 
   3   1  13      170.87      181.34     16.36 o 
   5   1  13        9.04       -0.73     12.33 o 
 -26   2  13       69.84       67.18     13.81 o 
 -24   2  13       20.54       13.29     12.12 o 
 -22   2  13      211.20      218.79     17.28 o 
 -20   2  13      843.29      835.17     35.42 o 
 -18   2  13      587.88      576.38     22.61 o 
 -16   2  13     3490.96     3453.37     55.22 o 
 -14   2  13        1.29      -24.74     25.59 o 
 -12   2  13      351.68      371.86     15.50 o 
 -10   2  13      630.08      640.65     30.33 o 
  -8   2  13      650.18      631.23     18.56 o 
  -6   2  13       13.75        0.12     14.14 o 
  -4   2  13      356.12      397.65     16.35 o 
  -2   2  13      571.84      596.40     14.75 o 
   0   2  13      371.23      388.59     13.47 o 
   2   2  13       45.14       51.55     11.81 o 
   4   2  13       87.13       85.54     11.84 o 
   6   2  13       12.68        9.44     12.30 o 
 -27   3  13        7.25        2.58     12.97 o 
 -25   3  13        6.87       12.26     12.80 o 
 -23   3  13      485.76      514.09     17.34 o 
 -21   3  13      318.11      369.70     18.76 o 
 -19   3  13      106.91      119.96     20.55 o 
 -17   3  13     1085.17     1261.40     31.49 o 
 -15   3  13       30.37       53.72     19.91 o 
 -13   3  13     1151.68     1107.19     29.64 o 
 -11   3  13     1962.29     2050.43     59.27 o 
  -9   3  13      543.88      887.24     34.50 o 
  -7   3  13       21.97       15.76     13.20 o 
  -5   3  13     1455.48     1503.02     48.16 o 
  -3   3  13      705.88      720.65     15.13 o 
  -1   3  13     1533.08     1594.52     34.31 o 
   1   3  13      114.47      112.44     12.80 o 
   3   3  13      380.13      360.10     75.08 o 
   5   3  13       69.24       60.72     12.97 o 
 -26   4  13        1.57        2.30     12.69 o 
 -24   4  13        0.68        2.68     12.75 o 
 -22   4  13        0.19        4.40     13.65 o 
 -20   4  13      230.88      272.98     22.23 o 
 -18   4  13       11.53       -4.17     20.84 o 
 -16   4  13     2168.19     2354.93     37.05 o 
 -14   4  13     3394.25     3377.15     43.30 o 
 -12   4  13     1706.15     1858.98     31.72 o 
 -10   4  13     4627.66     4713.91     39.89 o 
  -8   4  13      907.79      982.40     35.89 o 
  -6   4  13     3921.89     4112.54     46.89 o 
  -4   4  13      398.04      442.52     16.25 o 
  -2   4  13     1127.30     1202.55     38.74 o 
   0   4  13        0.26       -2.92     11.43 o 
   2   4  13       25.25       17.79     11.56 o 
   4   4  13      159.72      148.04     12.91 o 
 -25   5  13       35.87       14.83     12.98 o 
 -23   5  13       13.84       16.97     15.17 o 
 -21   5  13       46.16       11.11     20.61 o 
 -19   5  13       27.96       -9.72     17.60 o 
 -17   5  13     1086.22     1141.23     28.71 o 
 -15   5  13       28.85       28.48     21.07 o 
 -13   5  13     4413.54     4522.78     44.92 o 
 -11   5  13       74.39       53.95     20.61 o 
  -9   5  13      293.16      272.52     34.27 o 
  -7   5  13      982.24     1017.13     35.89 o 
  -5   5  13     1712.63     1745.31     54.14 o 
  -3   5  13      311.38      322.57     15.02 o 
  -1   5  13       18.00       22.39     11.98 o 
   1   5  13       79.47       91.44     13.07 o 
   3   5  13       75.24       72.14     13.29 o 
   5   5  13        2.61       22.12     15.69 o 
 -24   6  13      110.56      105.10     15.20 o 
 -22   6  13      170.75      145.17     23.38 o 
 -20   6  13      105.32       94.93     19.68 o 
 -18   6  13      173.62      172.03     21.07 o 
 -16   6  13      842.13      839.54     26.16 o 
 -14   6  13       38.02       22.46     20.14 o 
 -12   6  13      330.02      319.52     22.00 o 
 -10   6  13     1049.24     1077.33     28.71 o 
  -8   6  13       48.67       50.94     28.71 o 
  -6   6  13       30.94       26.83     13.74 o 
  -4   6  13      185.30      197.35     14.32 o 
  -2   6  13        1.41       -2.38     11.78 o 
   0   6  13       95.58      116.06     13.22 o 
   2   6  13        2.73       22.98     12.70 o 
   4   6  13      211.62      194.21     13.61 o 
 -23   7  13       41.16       47.00     20.14 o 
 -21   7  13        1.64        8.57     20.37 o 
 -19   7  13      117.12       96.09     20.14 o 
 -17   7  13      187.25      177.59     22.00 o 
 -15   7  13       70.88       24.31     19.91 o 
 -13   7  13       37.27       65.52     18.99 o 
 -11   7  13      425.43      417.46     23.85 o 
  -9   7  13      236.17      233.89     16.32 o 
  -7   7  13        0.20       -2.18     17.97 o 
  -5   7  13        4.52        9.79     12.57 o 
  -3   7  13       18.85       17.26     12.91 o 
  -1   7  13      106.01       89.16     24.33 o 
   1   7  13      227.38      204.60     47.55 o 
   3   7  13        9.75        0.24     12.43 o 
 -22   8  13        6.37        7.87     22.23 o 
 -20   8  13       34.24       34.50     21.53 o 
 -18   8  13        2.23      -18.29     18.29 o 
 -16   8  13       98.22       42.60     18.06 o 
 -14   8  13       15.72       -9.26     21.07 o 
 -12   8  13     1465.57     1571.42     30.56 o 
 -10   8  13      187.24      205.37     19.68 o 
  -8   8  13      334.43      340.80     18.07 o 
  -6   8  13      982.05      967.81     40.52 o 
  -4   8  13       30.18       23.09     12.87 o 
  -2   8  13       26.26       27.60     13.13 o 
   0   8  13        1.11        9.77     12.23 o 
   2   8  13        0.03       -4.01     12.81 o 
 -21   9  13        5.56       11.58     20.84 o 
 -19   9  13       33.47        4.40     18.75 o 
 -17   9  13       81.43       29.40     19.22 o 
 -15   9  13      306.67      285.94     21.30 o 
 -13   9  13        1.91        9.26     18.29 o 
 -11   9  13      334.97      373.70     25.93 o 
  -9   9  13       69.90       91.69     19.22 o 
  -7   9  13     1139.86     1084.99     21.53 o 
  -5   9  13      260.26      247.98     16.88 o 
  -3   9  13      237.00      205.98     22.63 o 
  -1   9  13      705.77      656.46     18.90 o 
   1   9  13       12.82        9.92     13.81 o 
 -20  10  13      449.70      418.15     28.71 o 
 -18  10  13       45.02       39.59     20.14 o 
 -16  10  13      810.97      879.13     30.10 o 
 -14  10  13       17.55      -18.06     18.06 o 
 -12  10  13     1022.72     1194.25     30.56 o 
 -10  10  13        0.17       21.53     22.92 o 
  -8  10  13      320.18      370.04     19.51 o 
  -6  10  13       89.82       89.87     15.12 o 
  -4  10  13        7.80       27.82     14.55 o 
  -2  10  13        1.60        9.61     12.50 o 
 -17  11  13        1.27        7.87     21.76 o 
 -15  11  13        3.93      -17.37     21.07 o 
 -13  11  13       14.84       33.11     22.46 o 
 -11  11  13       58.95       61.12     21.30 o 
  -9  11  13        0.99       14.19     17.64 o 
  -7  11  13       19.98       35.81     16.01 o 
  -5  11  13        5.07        2.32     13.21 o 
  -3  11  13      123.83      103.98     15.90 o 
 -14  12  13       34.29       54.64     19.91 o 
 -12  12  13       16.72        7.64     22.69 o 
 -10  12  13        0.68        7.18     18.75 o 
  -8  12  13        1.07       -8.83     16.32 o 
  -6  12  13       55.16       32.80     19.91 o 
 -26   0  14       28.44       35.03     19.72 o 
 -24   0  14       30.72       19.93     19.07 o 
 -22   0  14      300.31      279.92     30.56 o 
 -20   0  14      284.75      285.71     29.87 o 
 -18   0  14      103.66      122.94     24.31 o 
 -16   0  14     4410.56     4234.98     57.88 o 
 -14   0  14     1530.69     1597.58     37.05 o 
 -12   0  14        8.38        7.67     12.84 o 
 -10   0  14     1959.87     2093.76     39.59 o 
  -8   0  14       89.87       92.85     20.84 o 
  -6   0  14       26.46       18.75     19.22 o 
  -4   0  14      170.96      171.57     19.91 o 
  -2   0  14        5.44        9.72     20.61 o 
   0   0  14      389.09      394.07     24.08 o 
   2   0  14       64.32       47.23     19.22 o 
   4   0  14        0.02       -3.01     20.61 o 
 -27   1  14       10.02        5.09     12.74 o 
 -25   1  14       73.84       83.21     13.28 o 
 -23   1  14       84.33       92.83     14.57 o 
 -21   1  14      899.06      922.88     27.03 o 
 -19   1  14      132.42      134.89     18.87 o 
 -17   1  14       21.32        7.87     17.03 o 
 -15   1  14      612.91      544.07     20.42 o 
 -13   1  14       14.86        6.26     12.67 o 
 -11   1  14       91.79      114.03     14.05 o 
  -9   1  14      121.73      136.18     15.07 o 
  -7   1  14      840.65      823.83     30.10 o 
  -5   1  14       31.39       18.50     25.58 o 
  -3   1  14      260.00      281.62     37.16 o 
  -1   1  14        1.31        1.78     12.39 o 
   1   1  14        6.19        6.06     12.68 o 
   3   1  14       35.23       29.48     15.06 o 
   5   1  14       97.51       92.80     43.41 o 
 -26   2  14      129.70      117.91     13.66 o 
 -24   2  14        8.01        6.77     12.30 o 
 -22   2  14      679.98      707.67     24.41 o 
 -20   2  14      109.07      123.25     19.32 o 
 -18   2  14      374.10      386.41     20.86 o 
 -16   2  14       45.02       38.62     15.15 o 
 -14   2  14      669.12      611.62     19.01 o 
 -12   2  14      542.19      592.66     17.23 o 
 -10   2  14       34.08       39.47     19.56 o 
  -8   2  14        5.14        5.71     13.83 o 
  -6   2  14       97.45      109.25     15.20 o 
  -4   2  14      837.37      809.73     19.11 o 
  -2   2  14      387.02      403.84     32.65 o 
   0   2  14        1.41      -11.49     11.49 o 
   2   2  14       69.25       51.80     11.65 o 
   4   2  14       44.51       52.24     14.22 o 
 -27   3  14       28.35       27.27     14.25 o 
 -25   3  14       14.98       12.98     13.54 o 
 -23   3  14       38.07       42.99     18.75 o 
 -21   3  14       69.96       62.53     19.36 o 
 -19   3  14      140.36      146.10     22.23 o 
 -17   3  14      692.82      702.94     27.55 o 
 -15   3  14      217.37      164.39     20.61 o 
 -13   3  14      334.05      349.66     18.43 o 
 -11   3  14      192.62      195.81     17.09 o 
  -9   3  14     2706.87     2988.20     37.62 o 
  -7   3  14        8.34        7.36     15.03 o 
  -5   3  14      252.07      274.38     15.69 o 
  -3   3  14       35.84       19.69     10.82 o 
  -1   3  14       22.38       17.72     11.45 o 
   1   3  14      109.99       76.51     14.33 o 
   3   3  14        5.35        5.08     10.96 o 
 -26   4  14        6.16        2.02     17.41 o 
 -24   4  14       97.61      118.67     17.59 o 
 -22   4  14      220.36      179.67     22.92 o 
 -20   4  14        0.53       -6.71     20.61 o 
 -18   4  14     1598.33     1484.13     34.27 o 
 -16   4  14      274.59      317.43     24.08 o 
 -14   4  14       72.86       63.44     21.76 o 
 -12   4  14        1.82        7.18     19.68 o 
 -10   4  14      486.86      511.46     35.89 o 
  -8   4  14      575.07      606.83     20.07 o 
  -6   4  14      646.17      742.30     19.06 o 
  -4   4  14      239.26      220.82     13.14 o 
  -2   4  14       25.29       15.74     11.38 o 
   0   4  14        0.07        7.73     11.90 o 
   2   4  14       25.80       25.31     12.29 o 
   4   4  14       32.60       20.00     11.69 o 
 -25   5  14       99.17       84.97     23.73 o 
 -23   5  14        0.68        2.08     22.92 o 
 -21   5  14      267.70      288.03     24.77 o 
 -19   5  14      226.41      202.13     21.76 o 
 -17   5  14     1191.51     1214.63     31.49 o 
 -15   5  14        4.30       -0.69     18.52 o 
 -13   5  14     3548.08     3761.27     44.45 o 
 -11   5  14       11.96      -12.73     17.60 o 
  -9   5  14      845.08      778.18     39.13 o 
  -7   5  14        0.14        2.06     15.19 o 
  -5   5  14       94.17       87.10     13.96 o 
  -3   5  14       13.33       -0.58     11.96 o 
  -1   5  14      233.14      242.27     16.77 o 
   1   5  14        0.04       -6.99     12.24 o 
   3   5  14        5.18       -0.77     12.25 o 
 -24   6  14      208.96      149.57     24.54 o 
 -22   6  14      314.57      363.28     24.31 o 
 -20   6  14       76.05       50.94     20.84 o 
 -18   6  14       35.41       68.53     19.22 o 
 -16   6  14      266.67      332.71     21.76 o 
 -14   6  14      246.54      225.51     21.30 o 
 -12   6  14       17.68       49.55     15.98 o 
 -10   6  14       84.29       80.67     17.16 o 
  -8   6  14        3.87        7.18     26.16 o 
  -6   6  14      642.96      707.94     29.29 o 
  -4   6  14      415.15      436.94     29.08 o 
  -2   6  14      606.06      511.94     70.78 o 
   0   6  14      448.36      482.91     16.25 o 
   2   6  14       23.02        3.94     12.33 o 
 -23   7  14        1.90       10.19     19.45 o 
 -21   7  14        8.08        6.48     21.30 o 
 -19   7  14      256.05      262.79     20.37 o 
 -17   7  14      132.28      158.60     21.07 o 
 -15   7  14       26.08       43.07     18.75 o 
 -13   7  14      150.62      127.11     20.61 o 
 -11   7  14      606.98      542.48     22.46 o 
  -9   7  14       32.61       24.79     15.05 o 
  -7   7  14      132.66      123.29     13.58 o 
  -5   7  14       92.89       99.48     13.93 o 
  -3   7  14      108.43       85.88     17.85 o 
  -1   7  14        3.51       -0.06     12.59 o 
   1   7  14        0.88       -4.17     13.73 o 
 -22   8  14       27.17       -5.33     23.15 o 
 -20   8  14        3.10        4.63     21.53 o 
 -18   8  14        8.98       15.98     19.22 o 
 -16   8  14       53.59       61.12     18.06 o 
 -14   8  14      366.33      372.54     23.85 o 
 -12   8  14       34.77       34.04     21.53 o 
 -10   8  14       26.28       77.10     18.75 o 
  -8   8  14       59.61       48.87     14.83 o 
  -6   8  14       56.65       55.68     18.99 o 
  -4   8  14       75.86       66.72     14.87 o 
  -2   8  14        1.40       -3.34     11.75 o 
   0   8  14       96.66       69.87     24.79 o 
 -21   9  14       45.80       33.80     19.45 o 
 -19   9  14        0.75       -3.24     18.29 o 
 -17   9  14       21.59        8.34     21.53 o 
 -15   9  14       17.94       22.00     23.38 o 
 -13   9  14       72.83       37.97     21.30 o 
 -11   9  14       81.49       23.85     21.30 o 
  -9   9  14      310.50      238.48     22.69 o 
  -7   9  14      207.67      229.91     15.54 o 
  -5   9  14       42.72        9.47     17.97 o 
  -3   9  14       76.88       47.13     16.18 o 
  -1   9  14       53.93        0.57     14.36 o 
 -20  10  14      137.63       87.52     21.30 o 
 -18  10  14        8.29       11.58     22.69 o 
 -16  10  14       92.67       62.51     20.84 o 
 -14  10  14       60.27      106.04     22.69 o 
 -12  10  14       16.49        0.69     22.00 o 
 -10  10  14      194.70      194.95     23.15 o 
  -8  10  14      312.77      340.47     22.46 o 
  -6  10  14       53.79       33.59     11.71 o 
  -4  10  14      334.71      320.24     24.73 o 
 -17  11  14       77.74       28.71     22.00 o 
 -15  11  14      155.68      134.52     23.15 o 
 -13  11  14       15.85      -20.84     20.84 o 
 -11  11  14      355.00      292.43     24.77 o 
  -9  11  14       74.19       98.63     22.46 o 
  -7  11  14       42.26       24.83     18.79 o 
  -5  11  14      123.76      118.52     14.56 o 
 -12  12  14       50.52       18.29     25.01 o 
 -27   1  15      111.20      103.19     14.44 o 
 -25   1  15        9.87      -17.00     20.72 o 
 -23   1  15      178.60      146.43     19.89 o 
 -21   1  15      373.07      351.76     21.12 o 
 -19   1  15      881.33      887.43     25.94 o 
 -17   1  15     2073.73     1942.53     50.82 o 
 -15   1  15      770.55      743.98     20.94 o 
 -13   1  15     3032.96     2990.34     66.76 o 
 -11   1  15        4.38       13.13     15.65 o 
  -9   1  15     1324.26     1389.89     25.35 o 
  -7   1  15       33.97       17.35     15.30 o 
  -5   1  15      469.10      565.05     18.97 o 
  -3   1  15      156.89      155.09     15.13 o 
  -1   1  15      143.97      130.85     14.82 o 
   1   1  15       19.66       13.20     12.93 o 
   3   1  15       32.19        1.97     16.21 o 
 -26   2  15       16.08       -0.66     14.24 o 
 -24   2  15       44.55       64.16     18.69 o 
 -22   2  15       34.36       24.76     17.81 o 
 -20   2  15      444.12      439.02     23.85 o 
 -18   2  15      205.14      163.72     19.59 o 
 -16   2  15       74.20       81.48     15.12 o 
 -14   2  15      674.46      598.88     18.68 o 
 -12   2  15      778.41      769.73     20.72 o 
 -10   2  15       17.64       17.03     14.96 o 
  -8   2  15     1636.79     1670.81     27.67 o 
  -6   2  15       35.64       42.19     13.94 o 
  -4   2  15       85.24       68.30     19.33 o 
  -2   2  15      121.71      143.87     14.96 o 
   0   2  15      340.61      313.84    151.42 o 
   2   2  15       64.08       73.43     15.35 o 
 -27   3  15      246.08      203.55     18.36 o 
 -25   3  15      273.97      243.32     23.53 o 
 -23   3  15      587.23      585.15     27.42 o 
 -21   3  15       12.76       39.13     22.69 o 
 -19   3  15      222.47      240.56     23.15 o 
 -17   3  15      375.27      412.82     23.62 o 
 -15   3  15       68.32       91.22     21.76 o 
 -13   3  15       17.91       30.12     14.99 o 
 -11   3  15       29.76       33.11     25.01 o 
  -9   3  15     1931.97     1962.56     33.46 o 
  -7   3  15      205.31      190.69     16.78 o 
  -5   3  15       57.27       43.47     14.34 o 
  -3   3  15      213.70      172.35     31.72 o 
  -1   3  15        3.28        4.10     11.74 o 
   1   3  15        2.09       14.15     11.84 o 
   3   3  15        2.29       -5.39     12.03 o 
 -26   4  15      101.93        0.46     25.70 o 
 -24   4  15        1.40        8.10     24.54 o 
 -22   4  15      324.14      325.54     27.09 o 
 -20   4  15       84.59      106.27     22.69 o 
 -18   4  15      830.33      987.26     29.17 o 
 -16   4  15      221.84      245.43     23.15 o 
 -14   4  15     1618.85     1683.71     36.35 o 
 -12   4  15     3867.93     3976.12     67.56 o 
 -10   4  15        1.57        9.72     27.78 o 
  -8   4  15     3123.62     3343.32     55.34 o 
  -6   4  15      813.54      868.74     37.51 o 
  -4   4  15      426.95      429.03     17.28 o 
  -2   4  15       51.65       40.36     19.52 o 
   0   4  15       63.71       22.57     13.25 o 
   2   4  15       36.92       26.81     12.74 o 
 -25   5  15       13.43       16.90     20.14 o 
 -23   5  15      107.22      143.32     25.47 o 
 -21   5  15      151.81      189.63     24.08 o 
 -19   5  15        1.68      -11.11     20.61 o 
 -17   5  15      363.48      344.75     23.62 o 
 -15   5  15      342.76      348.23     24.54 o 
 -13   5  15      162.93      137.07     19.91 o 
 -11   5  15     2662.22     2624.28     45.03 o 
  -9   5  15       17.23       -4.74     14.87 o 
  -7   5  15        4.27       20.57     25.01 o 
  -5   5  15        6.91      -10.75     12.51 o 
  -3   5  15       48.96       31.24     13.72 o 
  -1   5  15       27.91       33.46     13.52 o 
   1   5  15       12.85        9.84     12.21 o 
 -24   6  15       26.20        0.00     23.62 o 
 -22   6  15      102.94      100.49     18.75 o 
 -20   6  15        8.52       16.44     18.75 o 
 -18   6  15       39.03       31.26     15.98 o 
 -16   6  15       16.88       -7.18     19.45 o 
 -14   6  15      298.36      258.16     22.46 o 
 -12   6  15       92.99      106.51     20.61 o 
 -10   6  15      525.75      501.58     21.56 o 
  -8   6  15       10.24       -5.11     15.37 o 
  -6   6  15        0.25       -6.94     11.99 o 
  -4   6  15        9.75        2.27     12.91 o 
  -2   6  15      156.33      127.39     13.70 o 
   0   6  15       20.15       20.25     13.50 o 
 -23   7  15      263.80      198.42     23.15 o 
 -21   7  15      154.71      172.26     24.08 o 
 -19   7  15       15.98       14.12     17.37 o 
 -17   7  15      126.96      147.26     20.14 o 
 -15   7  15       32.31       32.41     20.84 o 
 -13   7  15       59.96       20.37     17.60 o 
 -11   7  15       18.22        1.85     17.37 o 
  -9   7  15      195.45      157.67     34.27 o 
  -7   7  15        7.84       11.06     14.21 o 
  -5   7  15      239.30      276.76     15.59 o 
  -3   7  15        2.93        2.01     12.87 o 
  -1   7  15       62.99       39.63     14.06 o 
 -22   8  15        4.92        6.02     20.61 o 
 -20   8  15      133.81      140.08     22.46 o 
 -18   8  15      199.75      199.81     25.01 o 
 -16   8  15      495.05      447.79     24.54 o 
 -14   8  15        1.21       35.42     19.68 o 
 -12   8  15      737.20      761.98     27.78 o 
 -10   8  15       71.09       98.86     18.52 o 
  -8   8  15      159.07      155.13     33.80 o 
  -6   8  15       34.37       25.24     14.90 o 
  -4   8  15      284.38      144.98     42.99 o 
  -2   8  15        2.09       -6.79     12.64 o 
 -21   9  15        5.87      -17.37     22.46 o 
 -19   9  15      143.29      112.99     24.08 o 
 -17   9  15      110.20      141.00     21.07 o 
 -15   9  15      112.73      174.34     20.37 o 
 -13   9  15      239.03      244.27     25.70 o 
 -11   9  15      125.26      122.48     22.69 o 
  -9   9  15      264.99      259.09     20.61 o 
  -7   9  15       33.80       26.89     13.87 o 
  -5   9  15        2.94       10.94     15.97 o 
  -3   9  15        2.50       16.08     13.16 o 
 -18  10  15      145.78      128.73     21.53 o 
 -16  10  15      235.74      237.79     25.47 o 
 -14  10  15      288.38      374.16     26.63 o 
 -12  10  15       53.49       41.91     23.15 o 
 -10  10  15       83.08       91.46     19.68 o 
  -8  10  15       10.88       -4.61     14.16 o 
  -6  10  15        7.40       -0.77     12.48 o 
 -15  11  15       86.37       86.83     21.30 o 
 -13  11  15       21.27        5.33     21.30 o 
 -11  11  15        0.31        5.56     18.99 o 
  -9  11  15        6.92      -10.65     19.68 o 
 -26   0  16      367.33      365.59     34.73 o 
 -24   0  16       14.31       -0.23     25.01 o 
 -22   0  16      657.20      739.98     35.89 o 
 -20   0  16      148.89      110.44     26.86 o 
 -18   0  16      311.63      335.96     29.64 o 
 -16   0  16     1808.51     1703.86     42.14 o 
 -14   0  16     1767.51     1726.28     28.98 o 
 -12   0  16      304.00      257.00     24.08 o 
 -10   0  16      583.19      552.90     27.09 o 
  -8   0  16      556.15      623.06     26.86 o 
  -6   0  16      442.61      501.50     22.69 o 
  -4   0  16      181.13      207.22     22.00 o 
  -2   0  16      140.82      150.03     22.92 o 
   0   0  16       69.51       89.60     22.23 o 
   2   0  16        1.44       15.98     22.23 o 
 -27   1  16        2.22        4.70     19.61 o 
 -25   1  16       46.61       44.36     18.56 o 
 -23   1  16       28.55       18.31     18.15 o 
 -21   1  16        2.33       -4.86     17.52 o 
 -19   1  16       39.16       28.85     17.17 o 
 -17   1  16      655.68      710.86     19.45 o 
 -15   1  16      319.93      283.58     16.25 o 
 -13   1  16     2222.33     2188.48     28.97 o 
 -11   1  16     1699.09     1751.70     26.63 o 
  -9   1  16       37.49       50.50     15.14 o 
  -7   1  16      553.13      588.48     47.58 o 
  -5   1  16       32.44       29.80     15.17 o 
  -3   1  16       24.90       16.13     14.12 o 
  -1   1  16       86.01       89.40     14.44 o 
   1   1  16        6.96       -1.23     13.58 o 
 -26   2  16       51.24       34.39     19.55 o 
 -24   2  16      307.99      288.30     23.61 o 
 -22   2  16      110.06      103.45     20.99 o 
 -20   2  16      281.41      288.25     22.37 o 
 -18   2  16     1186.91     1186.97     26.08 o 
 -16   2  16       33.90       34.70     15.01 o 
 -14   2  16      125.21      133.69     13.75 o 
 -12   2  16      783.63      775.44     50.47 o 
 -10   2  16      743.86      841.11     26.86 o 
  -8   2  16      373.06      370.36     18.56 o 
  -6   2  16     2903.47     3135.26     31.91 o 
  -4   2  16        0.56       21.98     19.10 o 
  -2   2  16      505.97      514.27     27.09 o 
   0   2  16       17.27       28.14     15.79 o 
 -27   3  16       51.15       13.13     21.73 o 
 -25   3  16        2.88       -4.19     20.81 o 
 -23   3  16        0.41       -0.93     23.85 o 
 -21   3  16       21.54       28.94     23.15 o 
 -19   3  16      326.68      304.93     25.24 o 
 -17   3  16      391.84      371.84     24.08 o 
 -15   3  16      522.86      470.63     20.53 o 
 -13   3  16      177.14      181.61     15.29 o 
 -11   3  16      175.94      190.25     17.19 o 
  -9   3  16       15.31       12.79     19.33 o 
  -7   3  16      267.93      297.09     16.94 o 
  -5   3  16      253.31      250.10     17.54 o 
  -3   3  16      131.65      136.40     16.40 o 
  -1   3  16       10.38       16.97     15.80 o 
   1   3  16        0.75        8.01     16.78 o 
 -26   4  16       22.07        2.32     26.86 o 
 -24   4  16       55.05       59.74     25.01 o 
 -22   4  16       17.95       21.76     23.38 o 
 -20   4  16       78.90       95.39     24.54 o 
 -18   4  16      231.92      177.82     22.46 o 
 -16   4  16     1300.40     1301.22     30.56 o 
 -14   4  16       53.64       15.51     22.46 o 
 -12   4  16       13.38       -2.55     16.61 o 
 -10   4  16      370.19      394.25     51.40 o 
  -8   4  16        2.48        8.27     13.40 o 
  -6   4  16       45.87       44.40     14.77 o 
  -4   4  16        2.09        0.12     14.85 o 
  -2   4  16       98.08       83.72     15.50 o 
   0   4  16      113.29       91.98     22.72 o 
 -25   5  16       16.27       28.02     24.31 o 
 -23   5  16       30.49       22.92     24.08 o 
 -21   5  16      298.82      332.48     24.77 o 
 -19   5  16        4.78       11.58     20.14 o 
 -17   5  16     1038.90     1206.52     31.26 o 
 -15   5  16      138.40      116.00     18.75 o 
 -13   5  16     1521.56     1471.86     32.65 o 
 -11   5  16      276.61      278.36     17.72 o 
  -9   5  16      175.08      168.31     15.57 o 
  -7   5  16      419.59      472.59     58.35 o 
  -5   5  16       12.36       22.55     15.72 o 
  -3   5  16       25.28       39.76     13.18 o 
  -1   5  16       25.78       44.27     12.87 o 
 -24   6  16       43.52       23.62     24.54 o 
 -22   6  16      427.29      518.40     25.47 o 
 -20   6  16       51.40       22.00     19.22 o 
 -18   6  16      126.27      148.18     18.52 o 
 -16   6  16      804.02      782.82     24.08 o 
 -14   6  16      395.74      420.70     21.30 o 
 -12   6  16       10.72       11.81     19.91 o 
 -10   6  16      375.74      418.84     19.12 o 
  -8   6  16      211.63      224.14     17.37 o 
  -6   6  16      431.47      400.38     28.71 o 
  -4   6  16      187.27      146.60     57.29 o 
  -2   6  16      440.46      427.62     16.28 o 
 -23   7  16        4.83       14.59     18.06 o 
 -21   7  16       19.58       -1.62     21.76 o 
 -19   7  16       67.92       60.89     19.22 o 
 -17   7  16      245.20      251.21     23.85 o 
 -15   7  16        0.02        7.64     16.67 o 
 -13   7  16        3.72       14.82     16.90 o 
 -11   7  16      352.56      382.03     24.31 o 
  -9   7  16        0.98        5.59     17.22 o 
  -7   7  16       58.06       71.72     44.80 o 
  -5   7  16       66.81       53.92     15.38 o 
  -3   7  16       36.80       31.00     14.11 o 
 -22   8  16       33.72        5.79     17.83 o 
 -20   8  16       87.23       58.81     18.75 o 
 -18   8  16      156.84      149.11     18.99 o 
 -16   8  16       64.68       65.76     18.99 o 
 -14   8  16        4.77       16.67     17.83 o 
 -12   8  16      163.36      182.45     21.76 o 
 -10   8  16      134.71      139.42     20.25 o 
  -8   8  16       20.33       30.49     18.84 o 
  -6   8  16        7.93        9.46     17.97 o 
  -4   8  16        0.15       -6.40     13.66 o 
 -21   9  16       71.55       -2.78     25.01 o 
 -19   9  16      106.78       91.22     20.37 o 
 -17   9  16        0.55        3.47     22.23 o 
 -15   9  16       48.75       53.02     19.45 o 
 -13   9  16      129.30      114.84     22.46 o 
 -11   9  16        4.34       11.81     18.29 o 
  -9   9  16      273.78      262.52     22.16 o 
  -7   9  16       20.46       -7.77     16.13 o 
  -5   9  16      155.36      110.58     56.07 o 
 -18  10  16       83.01       93.31     22.92 o 
 -16  10  16        0.53      -11.11     24.08 o 
 -14  10  16       61.95       93.54     24.31 o 
 -12  10  16        2.42      -19.91     19.91 o 
 -10  10  16        0.03        0.23     21.30 o 
  -8  10  16        2.85       -0.88     12.24 o 
 -27   1  17       42.78       22.02     21.36 o 
 -25   1  17       36.32       63.24     20.24 o 
 -23   1  17        8.27       23.53     19.22 o 
 -21   1  17        9.16        0.15     17.81 o 
 -19   1  17       10.24       13.69     14.88 o 
 -17   1  17       51.68       47.28     14.24 o 
 -15   1  17      811.78      803.22     22.10 o 
 -13   1  17       26.50       43.53     20.37 o 
 -11   1  17     1082.94     1204.37     56.26 o 
  -9   1  17      276.67      291.67     17.39 o 
  -7   1  17      610.82      680.06     19.75 o 
  -5   1  17      461.32      458.82     34.61 o 
  -3   1  17      606.52      623.94     42.25 o 
  -1   1  17        2.32      -14.32     14.32 o 
 -26   2  17        6.38       11.13     19.53 o 
 -24   2  17      206.27      211.64     23.48 o 
 -22   2  17        5.14       -2.66     21.25 o 
 -20   2  17      235.73      239.89     19.63 o 
 -18   2  17       99.69      110.37     16.91 o 
 -16   2  17      416.84      500.26     19.37 o 
 -14   2  17       44.93       30.08     10.93 o 
 -12   2  17      304.18      359.54     17.80 o 
 -10   2  17        6.06       -3.84     15.49 o 
  -8   2  17      111.04      101.04     16.08 o 
  -6   2  17      241.59      249.05     17.31 o 
  -4   2  17       28.40       24.17     18.29 o 
  -2   2  17        0.57       -7.73     13.46 o 
 -27   3  17      158.08      132.21     28.25 o 
 -25   3  17       21.85      -12.97     23.15 o 
 -23   3  17     1091.12      919.19     36.81 o 
 -21   3  17       55.87       61.59     24.08 o 
 -19   3  17      255.75      284.09     25.47 o 
 -17   3  17      279.74      288.72     25.24 o 
 -15   3  17        6.96        1.78     15.87 o 
 -13   3  17       91.97       83.58     13.32 o 
 -11   3  17       31.75       44.10     16.23 o 
  -9   3  17      301.45      344.16     23.85 o 
  -7   3  17      184.98      157.18     15.42 o 
  -5   3  17      202.32      242.57     19.91 o 
  -3   3  17      237.04      238.04     17.17 o 
  -1   3  17       49.63       58.61     15.44 o 
 -26   4  17        6.18       14.36     24.77 o 
 -24   4  17      278.40      300.53     28.71 o 
 -22   4  17       70.73       34.27     24.54 o 
 -20   4  17      439.77      453.57     29.17 o 
 -18   4  17     1042.40     1098.86     33.11 o 
 -16   4  17      131.16      114.15     19.91 o 
 -14   4  17      147.68      153.76     18.46 o 
 -12   4  17      128.99      168.71     20.23 o 
 -10   4  17        5.95       10.99     16.04 o 
  -8   4  17        7.52        9.36     15.05 o 
  -6   4  17      104.27       98.47     18.29 o 
  -4   4  17       33.70       17.63     16.59 o 
  -2   4  17      112.00       35.91     17.91 o 
 -25   5  17        3.93        1.62     26.16 o 
 -23   5  17      323.79      377.63     29.64 o 
 -21   5  17      758.06      781.43     31.03 o 
 -19   5  17      198.57      199.58     25.01 o 
 -17   5  17      557.11      589.48     24.08 o 
 -15   5  17      100.70       99.79     21.76 o 
 -13   5  17        5.19        2.08     18.06 o 
 -11   5  17      322.83      324.09     18.37 o 
  -9   5  17      417.49      380.34     18.40 o 
  -7   5  17       91.07       88.97     16.77 o 
  -5   5  17      107.09       95.88     16.63 o 
  -3   5  17        0.69       -5.13     17.10 o 
 -24   6  17        2.91       -0.93     21.76 o 
 -22   6  17       12.78        8.10     21.07 o 
 -20   6  17       69.93       70.39     22.46 o 
 -18   6  17        0.92       12.50     20.14 o 
 -16   6  17        2.00       18.29     20.37 o 
 -14   6  17        7.61        1.16     16.67 o 
 -12   6  17      116.09      111.83     17.60 o 
 -10   6  17       15.72        7.67     14.76 o 
  -8   6  17       57.93       50.77     15.46 o 
  -6   6  17       63.34       58.81     15.46 o 
  -4   6  17      127.58      117.57     18.19 o 
 -23   7  17       19.00       17.60     21.76 o 
 -21   7  17        2.38       -9.26     18.06 o 
 -19   7  17      142.75      157.44     23.38 o 
 -17   7  17       71.98       47.23     20.37 o 
 -15   7  17      393.06      325.54     22.23 o 
 -13   7  17       25.83       41.91     19.91 o 
 -11   7  17        5.55       11.30     16.72 o 
  -9   7  17       41.21       52.16     18.16 o 
  -7   7  17      115.84       40.90     38.90 o 
  -5   7  17       29.86       12.60     15.85 o 
 -22   8  17       74.30       34.73     23.85 o 
 -20   8  17      308.18      267.65     25.47 o 
 -18   8  17        0.81      -10.19     20.14 o 
 -16   8  17       96.92       84.97     21.30 o 
 -14   8  17       21.82       20.61     21.30 o 
 -12   8  17      433.47      480.43     23.85 o 
 -10   8  17        7.51       -3.00     14.32 o 
  -8   8  17      111.95      102.23     21.19 o 
  -6   8  17       72.04       44.73     16.51 o 
 -19   9  17        0.75       -0.46     22.00 o 
 -17   9  17       52.30       23.85     21.76 o 
 -15   9  17        5.14        4.17     19.45 o 
 -13   9  17      279.33      291.04     23.38 o 
 -11   9  17      110.33      103.03     22.92 o 
  -9   9  17      122.62       88.14     21.87 o 
 -14  10  17      124.88       92.38     21.53 o 
 -12  10  17        0.75       -0.93     23.38 o 
 -26   0  18      356.18      370.92     36.81 o 
 -24   0  18       47.77        5.33     28.48 o 
 -22   0  18      714.71      725.86     38.67 o 
 -20   0  18      155.99      164.16     26.16 o 
 -18   0  18      297.14      344.63     32.65 o 
 -16   0  18      147.29      162.94     19.54 o 
 -14   0  18     1399.11     1585.97     66.57 o 
 -12   0  18      987.18     1044.22     33.80 o 
 -10   0  18     1281.19     1402.63     37.97 o 
  -8   0  18      879.34      911.09     35.19 o 
  -6   0  18      191.58      196.57     26.39 o 
  -4   0  18      484.02      508.45     31.72 o 
  -2   0  18        0.97       16.90     23.62 o 
 -27   1  18        8.27        4.86     21.38 o 
 -25   1  18        0.35       -5.96     20.17 o 
 -23   1  18        3.27       -3.39     19.54 o 
 -21   1  18      120.06      133.48     20.89 o 
 -19   1  18        6.01       10.58     14.48 o 
 -17   1  18      154.58      168.96     13.15 o 
 -15   1  18        7.62       11.65     11.73 o 
 -13   1  18       97.33       87.51     16.61 o 
 -11   1  18      302.90      286.57     18.82 o 
  -9   1  18      422.76      441.95     18.98 o 
  -7   1  18       91.94      101.44     18.00 o 
  -5   1  18      182.41      193.97     20.95 o 
  -3   1  18       25.41       38.18     15.86 o 
 -26   2  18        8.58       10.52     21.53 o 
 -24   2  18      109.99       96.15     22.26 o 
 -22   2  18        7.78        2.70     20.71 o 
 -20   2  18      129.12       94.71     20.17 o 
 -18   2  18        5.14        8.20     16.69 o 
 -16   2  18        1.44        1.35     11.66 o 
 -14   2  18       15.68        9.28     11.21 o 
 -12   2  18       29.93       33.67     17.57 o 
 -10   2  18       31.78       23.18     16.45 o 
  -8   2  18       13.92       19.28     15.66 o 
  -6   2  18        0.39       10.64     16.15 o 
  -4   2  18      422.35      322.30     28.59 o 
  -2   2  18      157.99      177.73     18.57 o 
 -25   3  18       14.78        5.33     23.62 o 
 -23   3  18      226.67      272.75     26.39 o 
 -21   3  18       18.69       25.93     23.62 o 
 -19   3  18       18.85        3.70     23.38 o 
 -17   3  18       19.81       27.09     22.23 o 
 -15   3  18       10.54        4.94     15.70 o 
 -13   3  18      128.02      132.59     13.56 o 
 -11   3  18       66.38       80.38     15.52 o 
  -9   3  18       43.74       35.40     15.68 o 
  -7   3  18       72.34       40.61     16.05 o 
  -5   3  18       28.72       -6.09     16.02 o 
  -3   3  18      176.34       68.72     84.63 o 
 -26   4  18       29.29       48.16     25.01 o 
 -24   4  18      199.37      181.06     27.09 o 
 -22   4  18        5.41       22.69     24.31 o 
 -20   4  18        1.59      -23.85     24.54 o 
 -18   4  18      123.90      139.38     24.54 o 
 -16   4  18       90.28       94.00     22.92 o 
 -14   4  18        8.05       -0.03     12.31 o 
 -12   4  18       40.39       43.88     16.30 o 
 -10   4  18       18.90       21.31     19.45 o 
  -8   4  18       11.06        4.64     16.51 o 
  -6   4  18      140.90       91.51     15.29 o 
  -4   4  18       32.54       10.46     18.64 o 
 -25   5  18        7.72       28.94     25.24 o 
 -23   5  18       46.05       -3.70     26.63 o 
 -21   5  18       34.82       10.65     25.01 o 
 -19   5  18      132.04      141.93     24.08 o 
 -17   5  18      552.88      616.34     30.33 o 
 -15   5  18        2.36        2.55     20.61 o 
 -13   5  18      383.20      376.92     14.34 o 
 -11   5  18      325.05      351.94     18.67 o 
  -9   5  18        8.93       14.22     14.62 o 
  -7   5  18      293.33      246.19    187.31 o 
  -5   5  18        3.49        5.72     16.22 o 
 -24   6  18       50.83       47.00     22.92 o 
 -22   6  18     1014.03      952.53     36.81 o 
 -20   6  18       10.83       18.52     21.07 o 
 -18   6  18      249.08      239.41     20.37 o 
 -16   6  18      182.43      211.85     23.85 o 
 -14   6  18      134.15      122.71     22.00 o 
 -12   6  18        1.39        1.63     12.32 o 
 -10   6  18       48.46       52.58     15.76 o 
  -8   6  18      109.49       64.35     18.99 o 
  -6   6  18       10.56       -8.02     20.14 o 
 -21   7  18       89.06       30.56     24.31 o 
 -19   7  18       12.99       10.42     19.45 o 
 -17   7  18       30.55       69.00     17.60 o 
 -15   7  18        3.51        0.00     19.91 o 
 -13   7  18        5.29       38.90     17.60 o 
 -11   7  18       44.24       47.76     19.61 o 
  -9   7  18       50.70       35.04     18.16 o 
  -7   7  18       21.84       15.14     17.66 o 
 -20   8  18       91.75       84.05     21.53 o 
 -18   8  18        1.83       15.74     21.76 o 
 -16   8  18      299.36      310.26     22.46 o 
 -14   8  18        0.78        0.46     20.84 o 
 -12   8  18      110.34       87.75     20.84 o 
 -10   8  18       36.57        5.06     12.82 o 
 -17   9  18       31.49       41.68     25.01 o 
 -15   9  18       33.22       18.29     24.31 o 
 -13   9  18       31.77       32.88     21.53 o 
 -25   1  19      186.71      202.88     24.82 o 
 -23   1  19        7.51       -2.25     21.72 o 
 -21   1  19        0.61       -1.60     14.66 o 
 -19   1  19       86.51       71.46     12.83 o 
 -17   1  19      348.82      328.87     14.30 o 
 -15   1  19      299.84      251.41     13.35 o 
 -13   1  19      237.56      265.03     30.33 o 
 -11   1  19       35.89       17.98     17.48 o 
  -9   1  19       18.42       12.09     16.82 o 
  -7   1  19       38.32       33.11     19.33 o 
  -5   1  19        3.63       -9.54     17.02 o 
 -26   2  19        0.58       -2.55     26.63 o 
 -24   2  19       24.64       17.60     25.47 o 
 -22   2  19      144.17      182.68     25.70 o 
 -20   2  19       10.68        0.03     18.95 o 
 -18   2  19       90.67       76.60     17.49 o 
 -16   2  19       11.69        4.77     12.21 o 
 -14   2  19       50.03       54.95     11.80 o 
 -12   2  19       78.36       66.59     17.14 o 
 -10   2  19        2.87       14.21     17.43 o 
  -8   2  19       66.74       76.06     19.22 o 
  -6   2  19      159.48      114.89     59.85 o 
 -25   3  19        3.44       23.85     24.77 o 
 -23   3  19      185.82      191.71     25.70 o 
 -21   3  19       11.84       -0.23     25.24 o 
 -19   3  19      165.57      225.51     24.54 o 
 -17   3  19       22.84       19.48     18.67 o 
 -15   3  19       56.67       81.98     13.89 o 
 -13   3  19        1.96        5.45     16.36 o 
 -11   3  19       29.99       28.73     16.75 o 
  -9   3  19       14.61       26.03     22.34 o 
  -7   3  19      518.90      529.53     21.42 o 
  -5   3  19       11.22       18.57     16.19 o 
 -24   4  19       15.33       50.01     24.08 o 
 -22   4  19        2.52      -17.60     23.85 o 
 -20   4  19        2.89      -18.06     25.24 o 
 -18   4  19       11.25       26.39     24.31 o 
 -16   4  19       12.34       -5.79     23.15 o 
 -14   4  19       34.51       27.49     12.87 o 
 -12   4  19       77.42       90.48     17.81 o 
 -10   4  19        7.37        7.45     17.03 o 
  -8   4  19        2.36       12.33     14.89 o 
  -6   4  19       38.13       23.55     24.66 o 
 -23   5  19      332.53      305.86     30.56 o 
 -21   5  19       54.72       74.79     27.55 o 
 -19   5  19      324.46      298.68     28.25 o 
 -17   5  19       18.20       57.88     23.85 o 
 -15   5  19      472.78      472.56     25.01 o 
 -13   5  19        4.05        3.34     12.77 o 
 -11   5  19        8.57       15.87     15.40 o 
  -9   5  19       85.72       64.18     17.41 o 
  -7   5  19       18.77       15.49     16.18 o 
 -22   6  19        1.75        4.63     22.00 o 
 -20   6  19       47.44       46.31     23.85 o 
 -18   6  19       42.83       22.00     20.84 o 
 -16   6  19       28.95       43.53     20.84 o 
 -14   6  19        3.04       -6.86     13.07 o 
 -12   6  19        9.19        7.27     11.85 o 
 -10   6  19        0.30       10.57     16.99 o 
  -8   6  19       72.53       45.22     18.30 o 
 -21   7  19       74.34       69.23     23.15 o 
 -19   7  19        1.24      -13.43     20.37 o 
 -17   7  19        2.54       -0.69     19.68 o 
 -15   7  19       20.76        7.18     19.68 o 
 -13   7  19      496.56      468.86     31.14 o 
 -11   7  19       18.07       16.17     14.99 o 
 -18   8  19      425.41      388.05     27.32 o 
 -16   8  19      112.47       91.46     24.77 o 
 -14   8  19       56.64       52.10     25.01 o 
 -26   0  20      457.00      465.38     46.77 o 
 -24   0  20      510.98      502.89     43.99 o 
 -22   0  20      518.09      523.21     29.40 o 
 -20   0  20      802.18      812.64     32.99 o 
 -18   0  20      710.47      759.99     55.92 o 
 -16   0  20      141.87      122.47     18.98 o 
 -14   0  20       24.77       20.37     24.54 o 
 -12   0  20       56.30       40.75     25.70 o 
 -10   0  20       28.48        0.69     23.62 o 
  -8   0  20      539.05      458.90     34.27 o 
 -25   1  20       13.81        9.48     18.77 o 
 -23   1  20        1.71        2.43     18.17 o 
 -21   1  20       55.37       42.81     19.65 o 
 -19   1  20       10.29       15.07     13.29 o 
 -17   1  20       81.09      120.45     13.20 o 
 -15   1  20       26.26       14.15     11.88 o 
 -13   1  20      224.81      264.23     28.71 o 
 -11   1  20       54.27       52.87     17.57 o 
  -9   1  20       23.40        3.72     23.38 o 
  -7   1  20        0.02       -6.81     16.67 o 
 -24   2  20       13.27       14.12     24.31 o 
 -22   2  20       11.03        6.48     25.47 o 
 -20   2  20        1.50       -6.70     17.95 o 
 -18   2  20       66.37       40.29     13.12 o 
 -16   2  20       50.48       47.51     12.91 o 
 -14   2  20       57.78       78.16     13.64 o 
 -12   2  20       83.44       70.06     18.96 o 
 -10   2  20       15.26        7.95     16.53 o 
  -8   2  20       34.87       47.69     16.57 o 
 -25   3  20        6.45        7.64     26.86 o 
 -23   3  20        6.36        1.39     23.62 o 
 -21   3  20       75.84       78.95     25.01 o 
 -19   3  20       51.45       68.53     22.46 o 
 -17   3  20        3.99       14.10     13.31 o 
 -15   3  20       43.43       41.24     13.62 o 
 -13   3  20       42.25       14.61     19.74 o 
 -11   3  20       94.58       76.33     21.65 o 
  -9   3  20        3.70       -1.34     16.23 o 
 -24   4  20       41.29       31.72     25.93 o 
 -22   4  20        1.16       14.82     23.15 o 
 -20   4  20        0.01       -5.56     24.08 o 
 -18   4  20       44.29       61.82     23.85 o 
 -16   4  20       87.55      116.56     17.62 o 
 -14   4  20      236.08      220.52     15.27 o 
 -12   4  20      167.65      161.91     19.70 o 
 -10   4  20       85.98       85.10     18.24 o 
  -8   4  20       52.63       13.98     17.09 o 
 -23   5  20       95.76      102.11     26.16 o 
 -21   5  20       82.79      114.15     28.02 o 
 -19   5  20       98.78       93.08     27.32 o 
 -17   5  20      185.91      243.11     25.93 o 
 -15   5  20       65.51       69.43     15.63 o 
 -13   5  20       63.73       65.06     14.47 o 
 -11   5  20       24.07       25.76     17.00 o 
 -20   6  20      128.05       97.71     24.77 o 
 -18   6  20        0.79       -6.25     21.53 o 
 -16   6  20        4.98       -8.80     23.38 o 
 -14   6  20        9.80       -1.08     13.34 o 
 -12   6  20        4.54        4.47     13.64 o 
 -17   7  20      198.78      136.84     24.08 o 
 -15   7  20       60.33       40.63     17.03 o 
 -23   1  21       31.64        4.62     18.57 o 
 -21   1  21        2.49        3.92     14.48 o 
 -19   1  21       80.29       57.56     14.97 o 
 -17   1  21       87.75       50.33     14.06 o 
 -15   1  21      138.36       86.96     18.05 o 
 -13   1  21       30.21       30.63     18.23 o 
 -11   1  21       72.02       81.15     19.03 o 
 -24   2  21      335.41      281.08     35.19 o 
 -22   2  21        0.50       10.65     25.24 o 
 -20   2  21       60.13       51.80     15.50 o 
 -18   2  21        5.86        8.29     12.52 o 
 -16   2  21       64.71       88.74     13.25 o 
 -14   2  21        8.15       10.87     13.71 o 
 -12   2  21      132.38       83.68     80.57 o 
 -10   2  21       15.66       18.58     18.66 o 
 -23   3  21       27.79       15.51     26.16 o 
 -21   3  21        3.95      -12.04     25.93 o 
 -19   3  21      305.78      315.83     19.72 o 
 -17   3  21        5.98        5.02     13.40 o 
 -15   3  21        3.34        1.30     13.73 o 
 -13   3  21       70.76       44.21     34.04 o 
 -11   3  21       50.32       29.67     20.02 o 
 -22   4  21        0.04       -6.25     25.01 o 
 -20   4  21       26.74       14.36     24.77 o 
 -18   4  21      117.28       95.31     19.56 o 
 -16   4  21      480.82      501.90     31.33 o 
 -14   4  21       44.85       22.16     14.66 o 
 -12   4  21      405.93      327.42     40.17 o 
 -19   5  21        5.70        6.02     25.93 o 
 -17   5  21       14.02        3.74     16.84 o 
 -15   5  21       12.20        4.50     15.53 o 
 -22   0  22       58.91       66.54     23.13 o 
 -20   0  22      103.53       41.10     21.45 o 
 -18   0  22       10.15        6.16     18.74 o 
 -16   0  22       50.27       34.65     19.27 o 
 -14   0  22        2.27        5.33     22.92 o 
 -21   1  22        8.09        5.92     15.03 o 
 -19   1  22        4.58        2.14     14.17 o 
 -17   1  22        7.04        5.43     12.73 o 
 -15   1  22       30.07       11.51     13.57 o 
 -13   1  22       15.32        8.94     17.65 o 
 -20   2  22        1.31        6.49     14.73 o 
 -18   2  22        8.09        2.73     13.26 o 
 -16   2  22        0.03       -0.13     13.39 o 
 -14   2  22       27.01       16.67     19.27 o 
 -19   3  22       39.36       22.42     19.15 o 
 -17   3  22       38.41       16.63     14.45 o 
 -15   3  22        4.43       -2.75     13.65 o 
                                                 
